# Supplementary material for: Awareness and attitudes towards eye donation among medical and allied health students in Jeddah, Saudi Arabia
Source: PeerJ. 2024 May 21;12:e17334. doi: 10.7717/peerj.17334 (PMC11122038; doi:10.7717/peerj.17334)
Supplement: Supplemental Information 1 [file peerj-12-17334-s001.xlsx]

## Sheet: ردود النموذج 1
طابع زمني	I consent to participate in the study and fill the survey	Age	Gender	Nationality	Faculty	Academic year	Have you heard about eye donation?	Which eye parts are concerned with donation?	Can eye donation be done by a live donor?	When do you think is the ideal time for donating eyes after death?	Is there any age limits for eye donation?	Which of the following is contraindication for eye donation?	Is it necessary to match the blood group (between donor and recipient)?	How long can the donor eye be preserved/stored before transplantation?	Do you know who gives the donation consent?	Are you aware of any eye bank in Saudi Arabia?	Do you know how and where to apply if you want to register for eye donation?	Do you think you have enough information regarding eye donation?	What are the sources from which you obtained the information? [Health workers]	What are the sources from which you obtained the information? [Friends/Relatives]	What are the sources from which you obtained the information? [Social media]	What are the sources from which you obtained the information? [Television]	What are the sources from which you obtained the information? [Eye donation campaign]	What are the sources from which you obtained the information? [Posters]	How do you prefer to receive more information regarding this topic? [Health workers]	How do you prefer to receive more information regarding this topic? [Friends/Relatives]	How do you prefer to receive more information regarding this topic? [Social media]	How do you prefer to receive more information regarding this topic? [Television]	How do you prefer to receive more information regarding this topic? [Eye donation campaign]	How do you prefer to receive more information regarding this topic? [Posters]	Are you willing to donate your eyes after death?	Regarding the last question, would you change your decision if you are given the option to donate your corneas only (leaving your eyes behind)?	Are you willing to donate your family members (1st-degree relatives) eyes after death?	Following is a list of possible reasons for donating eyes. Please rate your level of agreement with each reason: [To do Good act and get religious reward]	Following is a list of possible reasons for donating eyes. Please rate your level of agreement with each reason: [To serve scientific research and development of science]	Following is a list of possible reasons for donating eyes. Please rate your level of agreement with each reason: [Know someone who is blind]	Following is a list of possible reasons for donating eyes. Please rate your level of agreement with each reason: [Know more information about eye donation]	Following is a list of possible reasons for NOT donating eyes. Please rate your level of agreement with each reason: [You believe it is forbidden in your religion (لا يجوز)]	Following is a list of possible reasons for NOT donating eyes. Please rate your level of agreement with each reason: [You believe it is culturally unacceptable]	Following is a list of possible reasons for NOT donating eyes. Please rate your level of agreement with each reason: [You think it might disfigures the donor’s face]	Following is a list of possible reasons for NOT donating eyes. Please rate your level of agreement with each reason: [Family objection]	Following is a list of possible reasons for NOT donating eyes. Please rate your level of agreement with each reason: [Fear of unknown]	Following is a list of possible reasons for NOT donating eyes. Please rate your level of agreement with each reason: [Lack of knowledge about eye donation]	Following is a list of possible reasons for NOT donating eyes. Please rate your level of agreement with each reason: [Don’t know how and where to apply for donation]	If you get more information, would you educate others about eye donation?
2022-01-24 10:23:23	Yes	24	Male	Saudi	Medicine	6th year	Yes	Cornea and sclera	No	I don't know	I don't know	Contagious diseases	I don't know	I don't know	Donors while alive and their relatives (after death)	No	No	No	No	No	Yes	Yes	No	No	Yes	No	Yes	Yes	Yes	Yes	I don't know	No	No	Strongly agree	Strongly agree	Agree	Neutral	Strongly disagree	Neutral	Agree	Strongly agree	Agree	Strongly agree	Strongly agree	Yes
2022-01-24 23:47:36	Yes	22	Male	Saudi	Medicine	6th year	Yes	Retina	Yes	I don't know	No	Contagious diseases	Yes	I don't know	Donors while alive and their relatives (after death)	No	No	No	No	No	Yes	Yes	No	No	Yes	No	Yes	No	Yes	Yes	No	I don't know	Yes	Strongly agree	Neutral	Strongly agree	Neutral	Strongly agree	Neutral	Neutral	Agree	Strongly agree	Agree	Strongly agree	Maybe
2022-01-25 11:01:30	Yes	24	Male	Saudi	Medicine	6th year	No	I don't know	Yes	0 - 12 hours	I don't know	Contagious diseases	I don't know	I don't know	I don't know	No	No	No	No	No	Yes	No	No	No	Yes	No	No	No	No	No	I don't know	I don't know	I don't know	Neutral	Neutral	Agree	Strongly agree	Neutral	Neutral	Agree	Agree	Agree	Agree	Agree	Maybe
2022-01-26 12:50:28	Yes	24	Male	Saudi	Medicine	6th year	Yes	Cornea and sclera	No	13 - 24 hours	I don't know	Cataract	No	I don't know	Donors while alive and their relatives (after death)	No	No	No	Yes	No	Yes	No	No	No	Yes	No	Yes	Yes	Yes	Yes	Yes		No	Strongly agree	Strongly agree	Strongly disagree	Neutral	Strongly disagree	Strongly disagree	Disagree	Neutral	Strongly agree	Strongly agree	Agree	Yes
2022-01-26 19:52:40	Yes	23	Male	Saudi	Medicine	6th year	No	I don't know	No	0 - 12 hours	I don't know	Retinal diseases	I don't know	Less than 24 hours	Donors while alive	No	No	No	No	No	No	No	No	No	Yes	No	No	No	Yes	Yes	I don't know	No	Yes	Agree	Neutral	Neutral	Neutral	Agree	Disagree	Disagree	Neutral	Agree	Agree	Neutral	Yes
2022-01-27 00:37:21	Yes	23	Male	Saudi	Medicine	6th year	Yes	All eye parts	Yes	0 - 12 hours	Yes	Contagious diseases	Yes	Less than 6 hours	Donors while alive	Yes	Yes	Yes	Yes	Yes	Yes	Yes	Yes	Yes	Yes	Yes	Yes	Yes	Yes	Yes	Yes		Yes	Strongly agree	Strongly agree	Strongly agree	Strongly agree	Strongly agree	Strongly agree	Strongly agree	Strongly agree	Strongly agree	Strongly agree	Strongly agree	Yes
2022-01-27 00:55:17	Yes	27	Male	Saudi	Medicine	6th year	Yes	I don't know	I don't know	I don't know	I don't know	I don't know	I don't know	I don't know	I don't know	No	No	No	No	No	No	No	No	No	Yes	Yes	Yes	Yes	Yes	Yes	Yes		Yes	Strongly agree	Strongly agree	Strongly agree	Strongly agree	Strongly disagree	Strongly disagree	Strongly disagree	Strongly disagree	Strongly disagree	Strongly disagree	Strongly disagree	Yes
2022-01-27 00:58:33	Yes	24	Male	Saudi	Medicine	6th year	Yes	Cornea and sclera	No	0 - 12 hours	I don't know	Contagious diseases	I don't know	I don't know	Donors while alive and their relatives (after death)	No	No	No	No	No	No	No	Yes	No	Yes	Yes	Yes	Yes	Yes	Yes	Yes		Yes	Strongly agree	Strongly agree	Strongly agree	Disagree	Strongly disagree	Strongly disagree	Strongly disagree	Strongly disagree	Strongly disagree	Strongly agree	Strongly agree	Yes
2022-01-27 01:03:58	Yes	23	Male	Saudi	Medicine	6th year	Yes	All eye parts	No	13 - 24 hours	No	Contagious diseases	Yes	7 days	Donors while alive	Yes	Yes	Yes	Yes	No	Yes	No	Yes	No	Yes	No	No	Yes	Yes	No	Yes		Yes	Agree	Agree	Neutral	Agree	Neutral	Disagree	Agree	Agree	Neutral	Neutral	Agree	Yes
2022-01-27 10:24:17	Yes	25	Male	Saudi	Medicine	5th year	Yes	I don't know	No	0 - 12 hours	No	I don't know	I don't know	I don't know	Donors while alive and their relatives (after death)	No	Yes	No	No	No	Yes	No	No	No	Yes	No	Yes	No	No	No	No	No	No	Strongly disagree	Agree	Agree	Neutral	Strongly agree	Disagree	Neutral	Disagree	Neutral	Disagree	Neutral	Yes
2022-01-27 17:03:33	Yes	24	Male	Saudi	Medicine	6th year	Yes	All eye parts	No	I don't know	Yes	I don't know	Yes	I don't know	Donors while alive and their relatives (after death)	No	Yes	No	No	No	Yes	No	No	No	Yes	No	No	No	Yes	No	Yes		Yes	Strongly agree	Neutral	Strongly agree	Neutral	Neutral	Strongly disagree	Disagree	Disagree	Agree	Neutral	Strongly disagree	Maybe
2022-01-29 19:05:29	Yes	24	Male	Saudi	Medicine	6th year	No	I don't know	No	0 - 12 hours	I don't know	Retinal diseases	Yes	Less than 24 hours	Donors while alive	No	No	No	No	No	No	No	No	No	No	No	No	No	No	No	No	No	No	Agree	Agree	Agree	Agree	Strongly agree	Disagree	Disagree	Agree	Disagree	Neutral	Agree	Maybe
2022-01-29 19:16:58	Yes	23	Male	Saudi	Medicine	6th year	Yes	Cornea and sclera	I don't know	I don't know	I don't know	I don't know	I don't know	I don't know	I don't know	No	No	No	No	Yes	Yes	No	No	No	Yes	No	Yes	No	Yes	Yes	I don't know	I don't know	Yes	Strongly agree	Strongly agree	Neutral	Strongly agree	Strongly disagree	Strongly disagree	Strongly disagree	Strongly disagree	Strongly disagree	Strongly agree	Agree	Yes
2022-01-29 19:25:18	Yes	23	Male	Saudi	Medicine	6th year	Yes	Cornea and sclera	I don't know	I don't know	I don't know	Retinal diseases	No	I don't know	Donors while alive and their relatives (after death)	No	No	No	No	Yes	No	Yes	No	No	Yes	No	No	No	Yes	Yes	I don't know	I don't know	I don't know	Strongly agree	Agree	Strongly agree	Disagree	Disagree	Strongly disagree	Agree	Strongly agree	Strongly agree	Strongly agree	Agree	Yes
2022-01-29 19:27:41	Yes	24	Male	Saudi	Medicine	6th year	Yes	Cornea and sclera	Yes	I don't know	I don't know	Cataract	No	I don't know	Donors while alive and their relatives (after death)	No	No	No	Yes	No	No	No	No	No	Yes	No	Yes	No	Yes	Yes	I don't know	No	Yes	Strongly agree	Strongly agree	Strongly agree	Strongly agree	Neutral	Agree	Disagree	Strongly agree	Disagree	Strongly agree	Agree	Yes
2022-01-29 19:35:09	Yes	23	Male	Saudi	Medicine	6th year	No	Cornea and sclera	I don't know	13 - 24 hours	I don't know	I don't know	I don't know	I don't know	Donors relatives	Yes	No	Yes	No	No	Yes	No	No	No	No	No	No	No	No	No	I don't know	I don't know	I don't know	Neutral	Agree	Strongly agree	Agree	Neutral	Agree	Neutral	Agree	Neutral	Neutral	Neutral	Maybe
2022-01-29 19:35:44	Yes	25	Male	Saudi	Medicine	6th year	Yes	Cornea and sclera	No	0 - 12 hours	I don't know	I don't know	I don't know	I don't know	I don't know	No	No	No	Yes	Yes	Yes	No	Yes	Yes	Yes	No	No	No	Yes	Yes	I don't know	No	No	Neutral	Neutral	Agree	Agree	Neutral	Neutral	Strongly agree	Strongly agree	Neutral	Agree	Neutral	Maybe
2022-01-29 19:42:26	Yes	24	Male	Saudi	Medicine	6th year	No	Cornea and sclera	No	0 - 12 hours	Yes	I don't know	I don't know	Less than 6 hours	I don't know	No	No	No	No	Yes	No	No	No	No	Yes	No	No	No	Yes	Yes	No	No	I don't know	Neutral	Agree	Disagree	Agree	Agree	Disagree	Neutral	Neutral	Disagree	Disagree	Disagree	Maybe
2022-01-29 20:16:47	Yes	24	Male	Saudi	Medicine	6th year	No	I don't know	No	I don't know	I don't know	I don't know	No	I don't know	I don't know	No	No	No	No	No	No	No	No	No	Yes	No	Yes	No	Yes	Yes	No	Yes	No	Strongly agree	Neutral	Strongly agree	Agree	Disagree	Disagree	Agree	Agree	Strongly agree	Agree	Agree	Yes
2022-01-29 20:20:15	Yes	23	Male	Saudi	Medicine	6th year	Yes	Cornea and sclera	I don't know	0 - 12 hours	I don't know	I don't know	I don't know	I don't know	I don't know	No	Yes	No	No	Yes	No	No	No	No	Yes	Yes	Yes	No	Yes	Yes	Yes		Yes	Strongly agree	Strongly agree	Strongly agree	Strongly agree	Neutral	Neutral	Neutral	Neutral	Neutral	Neutral	Neutral	Yes
2022-01-29 21:22:08	Yes	25	Male	Saudi	Medicine	6th year	Yes	All eye parts	No	0 - 12 hours	No	Contagious diseases	Yes	I don't know	Donors while alive	No	No	No	No	No	Yes	No	No	No	Yes	No	Yes	Yes	Yes	Yes	No	No	No	Neutral	Disagree	Neutral	Neutral	Agree	Disagree	Agree	Neutral	Disagree	Disagree	Agree	Maybe
2022-01-29 23:30:36	Yes	27	Male	Saudi	Medicine	6th year	No	I don't know	I don't know	I don't know	I don't know	I don't know	I don't know	I don't know	I don't know	No	No	No	No	No	Yes	No	No	No	Yes	Yes	Yes	Yes	Yes	Yes	I don't know	I don't know	I don't know	Agree	Agree	Agree	Agree	Agree	Agree	Agree	Agree	Agree	Strongly agree	Agree	Maybe
2022-02-01 12:32:00	Yes	27	Male	Saudi	Dentistry	6th year	No	I don't know	I don't know	I don't know	I don't know	I don't know	I don't know	I don't know	Donors while alive and their relatives (after death)	No	No	No	No	No	No	No	No	No	Yes	No	No	No	Yes	Yes	I don't know	I don't know	No	Strongly agree	Agree	Neutral	Agree	Neutral	Disagree	Disagree	Agree	Agree	Strongly agree	Strongly agree	Yes
2022-02-01 12:36:33	Yes	21	Male	Saudi	Pharmacy	3rd year	Yes	I don't know	I don't know	13 - 24 hours	I don't know	Cataract	No	1 month	Donors while alive	No	Yes	No	Yes	No	Yes	Yes	Yes	Yes	Yes	No	Yes	Yes	Yes	Yes	Yes		No	Strongly agree	Strongly agree	Neutral	Neutral	Neutral	Neutral	Neutral	Agree	Neutral	Strongly agree	Strongly agree	Yes
2022-02-01 12:37:37	Yes	29	Male	Saudi	Dentistry	6th year	Yes	I don't know	No	I don't know	I don't know	I don't know	I don't know	I don't know	I don't know	No	No	No	No	No	No	Yes	No	No	Yes	No	No	No	Yes	Yes	No	Yes	Yes	Neutral	Disagree	Agree	Neutral	Disagree	Disagree	Agree	Agree	Agree	Agree	Agree	No
2022-02-03 13:07:23	Yes	24	Female	Saudi	Medicine	6th year	No	Cornea and sclera	I don't know	0 - 12 hours	I don't know	Contagious diseases	I don't know	Less than 24 hours	Donors while alive and their relatives (after death)	No	No	No	Yes	Yes	No	No	No	No	Yes	Yes	Yes	Yes	Yes	Yes	Yes		Yes	Agree	Agree	Agree	Agree	Neutral	Disagree	Agree	Agree	Agree	Strongly agree	Agree	Yes
2022-02-03 13:08:40	Yes	23	Female	Saudi	Medicine	6th year	Yes	Cornea and sclera	I don't know	0 - 12 hours	I don't know	Contagious diseases	No	Less than 24 hours	Donors while alive and their relatives (after death)	No	No	No	Yes	No	No	No	No	No	Yes	No	Yes	Yes	Yes	Yes	Yes		No	Strongly agree	Agree	Strongly agree	Strongly agree	Strongly disagree	Disagree	Neutral	Neutral	Neutral	Strongly agree	Strongly agree	Yes
2022-02-03 13:08:53	Yes	23	Female	Saudi	Medicine	6th year	Yes	Cornea and sclera	No	0 - 12 hours	Yes	Retinal diseases	I don't know	Less than 24 hours	Donors while alive and their relatives (after death)	No	No	No	No	No	Yes	Yes	No	No	Yes	No	No	No	No	Yes	No	No	Yes	Strongly agree	Disagree	Strongly agree	Strongly agree	Strongly disagree	Disagree	Disagree	Disagree	Agree	Agree	Agree	Maybe
2022-02-03 13:44:24	Yes	23	Female	Saudi	Medicine	6th year	Yes	Cornea and sclera	No	0 - 12 hours	I don't know	I don't know	No	Less than 24 hours	Donors while alive and their relatives (after death)	No	No	No	Yes	No	No	No	No	No	Yes	No	Yes	No	Yes	Yes	Yes		I don't know	Agree	Agree	Disagree	Agree	Strongly disagree	Disagree	Disagree	Agree	Agree	Strongly agree	Agree	Maybe
2022-02-03 13:47:33	Yes	23	Female	Saudi	Medicine	6th year	Yes	Cornea and sclera	No	0 - 12 hours	I don't know	I don't know	I don't know	I don't know	Donors while alive and their relatives (after death)	No	No	No	Yes	No	No	Yes	Yes	Yes	Yes	No	Yes	No	Yes	Yes	I don't know	I don't know	I don't know	Strongly agree	Disagree	Strongly agree	Neutral	Strongly disagree	Agree	Disagree	Strongly agree	Agree	Agree	Disagree	Maybe
2022-02-03 13:50:27	Yes	23	Female	Saudi	Medicine	5th year	No	Cornea and sclera	No	I don't know	No	Contagious diseases	I don't know	12 days	Donors while alive	No	No	No	No	No	No	No	No	No	Yes	Yes	Yes	Yes	Yes	Yes	Yes		I don't know	Strongly agree	Neutral	Strongly agree	Neutral	Disagree	Disagree	Disagree	Disagree	Disagree	Strongly agree	Strongly agree	Yes
2022-02-03 14:08:24	Yes	23	Female	Saudi	Medicine	5th year	Yes	Cornea and sclera	No	0 - 12 hours	I don't know	Cataract	No	Less than 6 hours	Donors while alive and their relatives (after death)	No	No	No	Yes	No	No	No	No	No	Yes	No	Yes	No	Yes	Yes	Yes		No	Strongly agree	Strongly agree	Strongly agree	Strongly agree	Agree	Agree	Agree	Disagree	Neutral	Neutral	Neutral	Yes
2022-02-03 14:42:53	Yes	26	Female	Saudi	Medicine	6th year	Yes	Cornea and sclera	I don't know	0 - 12 hours	Yes	I don't know	No	I don't know	Donors while alive	No	No	No	Yes	No	Yes	No	Yes	Yes	Yes	No	Yes	No	Yes	Yes	Yes		Yes	Strongly agree	Strongly agree	Strongly agree	Strongly agree	Strongly disagree	Strongly disagree	Strongly disagree	Strongly disagree	Strongly disagree	Strongly disagree	Strongly disagree	No
2022-02-03 14:48:57	Yes	23	Female	Saudi	Medicine	6th year	No	All eye parts	I don't know	I don't know	I don't know	I don't know	I don't know	I don't know	I don't know	No	No	No	No	No	No	No	No	No	Yes	Yes	Yes	Yes	Yes	Yes	Yes		Yes	Strongly agree	Strongly agree	Strongly agree	Strongly agree	Strongly agree	Strongly agree	Strongly agree	Strongly agree	Strongly agree	Strongly agree	Strongly agree	Yes
2022-02-03 15:40:58	Yes	24	Female	Saudi	Medical Rehabilitation (PT, OT, & RT)	5th year	No	I don't know	I don't know	0 - 12 hours	I don't know	I don't know	Yes	I don't know	I don't know	No	No	No	Yes	Yes	No	No	No	No	Yes	Yes	Yes	No	Yes	Yes	No	No	Yes	Neutral	Neutral	Agree	Disagree	Disagree	Disagree	Agree	Agree	Agree	Agree	Neutral	Yes
2022-02-03 16:04:18	Yes	23	Female	Saudi	Medicine	6th year	Yes	Cornea and sclera	I don't know	0 - 12 hours	I don't know	I don't know	I don't know	Less than 24 hours	Donors while alive and their relatives (after death)	No	No	No	No	No	Yes	Yes	No	No	Yes	Yes	Yes	Yes	Yes	Yes	Yes		I don't know	Strongly agree	Strongly agree	Strongly disagree	Neutral	Strongly disagree	Strongly disagree	Strongly disagree	Neutral	Strongly disagree	Disagree	Agree	Yes
2022-02-03 17:25:29	Yes	23	Female	Saudi	Nursing	5th year	No	Cornea and sclera	No	0 - 12 hours	I don't know	Contagious diseases	Yes	I don't know	Donors while alive and their relatives (after death)	No	No	No	Yes	Yes	No	No	No	No	Yes	Yes	Yes	Yes	Yes	Yes	Yes		Yes	Strongly agree	Strongly agree	Agree	Agree	Disagree	Disagree	Disagree	Disagree	Disagree	Agree	Agree	Yes
2022-02-04 17:51:28	Yes	24	Female	Saudi	Medicine	6th year	Yes	Cornea and sclera	Yes	0 - 12 hours	I don't know	I don't know	No	I don't know	Donors while alive	No	No	No	No	No	Yes	No	No	No	Yes	No	No	No	Yes	No	Yes		Yes	Strongly agree	Agree	Disagree	Neutral	Agree	Disagree	Strongly disagree	Disagree	Neutral	Neutral	Neutral	Yes
2022-02-08 16:21:49	Yes	23	Female	Saudi	Medicine	6th year	Yes	Cornea and sclera	Yes	0 - 12 hours	I don't know	Contagious diseases	I don't know	I don't know	Donors while alive and their relatives (after death)	No	No	No	No	No	No	No	No	No	Yes	Yes	Yes	No	Yes	No	Yes		Yes	Agree	Neutral	Neutral	Agree	Strongly disagree	Strongly disagree	Agree	Neutral	Neutral	Agree	Agree	Maybe
2022-02-08 16:24:54	Yes	24	Male	Saudi	Medicine	6th year	No	I don't know	No	I don't know	I don't know	I don't know	I don't know	I don't know	I don't know	No	No	No	No	No	No	No	No	No	No	No	No	No	No	No	No	Yes	No	Agree	Agree	Neutral	Agree	Agree	Agree	Agree	Agree	Neutral	Neutral	Strongly agree	Yes
2022-02-08 16:26:04	Yes	23	Female	Saudi	Medicine	6th year	Yes	All eye parts	I don't know	0 - 12 hours	I don't know	Contagious diseases	I don't know	I don't know	I don't know	No	No	No	Yes	No	No	No	No	No	Yes	No	Yes	No	Yes	Yes	I don't know	Yes	Yes	Strongly agree	Neutral	Strongly agree	Neutral	Disagree	Disagree	Agree	Agree	Agree	Strongly agree	Strongly agree	Yes
2022-02-08 16:27:45	Yes	23	Female	Saudi	Medicine	6th year	Yes	All eye parts	I don't know	13 - 24 hours	I don't know	I don't know	Yes	Less than 24 hours	Donors while alive	No	No	No	Yes	Yes	No	Yes	No	No	Yes	Yes	Yes	Yes	Yes	Yes	I don't know	I don't know	I don't know	Agree	Agree	Agree	Neutral	Agree	Disagree	Neutral	Agree	Neutral	Neutral	Neutral	Maybe
2022-02-08 16:49:49	Yes	24	Female	Saudi	Medicine	6th year	Yes	Cornea and sclera	No	I don't know	I don't know	I don't know	I don't know	I don't know	Donors while alive and their relatives (after death)	No	No	No	Yes	Yes	Yes	No	Yes	Yes	Yes	No	Yes	Yes	Yes	Yes	I don't know	I don't know	I don't know	Strongly agree	Disagree	Strongly agree	Agree	Disagree	Agree	Agree	Strongly agree	Agree	Strongly agree	Strongly agree	Maybe
2022-02-08 16:50:23	Yes	23	Female	Saudi	Medicine	6th year	Yes	All eye parts	I don't know	0 - 12 hours	I don't know	Contagious diseases	I don't know	I don't know	I don't know	No	Yes	No	Yes	Yes	Yes	No	No	No	Yes	Yes	Yes	Yes	Yes	Yes	I don't know	Yes	I don't know	Strongly agree	Disagree	Agree	Strongly disagree	Neutral	Strongly disagree	Neutral	Neutral	Neutral	Neutral	Disagree	Maybe
2022-02-08 17:07:56	Yes	23	Male	Saudi	Medical Rehabilitation (PT, OT, & RT)	5th year	Yes	All eye parts	Yes	0 - 12 hours	Yes	Glaucoma	Yes	7 days	Donors relatives	Yes	No	Yes	Yes	Yes	Yes	Yes	Yes	Yes	Yes	Yes	Yes	Yes	Yes	Yes	Yes		Yes	Agree	Neutral	Agree	Strongly agree	Disagree	Neutral	Neutral	Strongly agree	Disagree	Strongly agree	Disagree	Yes
2022-02-08 17:09:01	Yes	23	Female	Non-Saudi	Medicine	5th year	Yes	All eye parts	I don't know	13 - 24 hours	Yes	Retinal diseases	Yes	7 days	Donors while alive and their relatives (after death)	No	No	No	Yes	No	Yes	No	No	No	Yes	Yes	Yes	Yes	Yes	Yes	Yes		Yes	Strongly agree	Strongly agree	Strongly agree	Strongly agree	Strongly disagree	Disagree	Disagree	Disagree	Disagree	Disagree	Disagree	Yes
2022-02-08 17:12:58	Yes	23	Male	Saudi	Medical Rehabilitation (PT, OT, & RT)	5th year	No	I don't know	I don't know	0 - 12 hours	I don't know	Contagious diseases	I don't know	I don't know	Donors while alive	No	No	No	No	No	No	No	No	No	No	Yes	Yes	Yes	Yes	Yes	No	No	No	Strongly agree	Disagree	Strongly agree	Neutral	Disagree	Disagree	Disagree	Strongly agree	Strongly agree	Strongly agree	Neutral	No
2022-02-08 17:46:46	Yes	25	Male	Saudi	Medicine	6th year	Yes	Cornea and sclera	I don't know	I don't know	Yes	I don't know	Yes	I don't know	Donors while alive	Yes	Yes	No	No	No	Yes	No	No	No	Yes	No	No	No	Yes	Yes	Yes		No	Strongly agree	Strongly agree	Strongly agree	Strongly agree	Strongly disagree	Strongly disagree	Strongly disagree	Strongly disagree	Strongly disagree	Strongly agree	Strongly agree	Yes
2022-02-08 17:54:56	Yes	21	Male	Saudi	Nursing	3rd year	No	I don't know	Yes	13 - 24 hours	No	Cataract	No	Less than 24 hours	Donors relatives	Yes	No	Yes	Yes	Yes	Yes	Yes	Yes	Yes	Yes	Yes	Yes	Yes	Yes	Yes	Yes		No	Agree	Agree	Agree	Agree	Strongly agree	Strongly agree	Agree	Agree	Agree	Neutral	Neutral	No
2022-02-08 17:58:15	Yes	22	Female	Saudi	Nursing	3rd year	Yes	Cornea and sclera	Yes	0 - 12 hours	No	Glaucoma	Yes	Less than 24 hours	Donors while alive and their relatives (after death)	No	No	No	No	No	No	No	No	Yes	Yes	No	Yes	Yes	Yes	Yes	Yes		I don't know	Strongly agree	Strongly agree	Strongly agree	Strongly agree	Strongly disagree	Strongly disagree	Strongly disagree	Neutral	Strongly disagree	Strongly disagree	Agree	Yes
2022-02-08 18:00:14	Yes	20	Female	Saudi	Nursing	3rd year	No	I don't know	No	I don't know	I don't know	Contagious diseases	Yes	I don't know	Donors while alive and their relatives (after death)	No	No	No	No	No	No	No	No	No	Yes	No	No	No	Yes	No	I don't know	I don't know	Yes	Strongly agree	Strongly agree	Strongly agree	Strongly agree	Disagree	Disagree	Neutral	Disagree	Disagree	Strongly agree	Strongly agree	Yes
2022-02-08 18:01:35	Yes	20	Male	Saudi	Nursing	3rd year	No	All eye parts	Yes	13 - 24 hours	No	Cataract	Yes	Less than 24 hours	Donors while alive	No	No	No	Yes	No	Yes	Yes	No	Yes	Yes	Yes	No	Yes	Yes	No	Yes		Yes	Agree	Neutral	Agree	Neutral	Strongly agree	Agree	Neutral	Strongly agree	Neutral	Agree	Neutral	No
2022-02-08 18:46:15	Yes	22	Female	Saudi	Medicine	5th year	Yes	Cornea and sclera	I don't know	0 - 12 hours	I don't know	Contagious diseases	No	I don't know	Donors while alive and their relatives (after death)	No	No	No	Yes	No	No	No	No	No	Yes	Yes	Yes	No	No	No	Yes		Yes	Disagree	Neutral	Strongly agree	Disagree	Strongly disagree	Strongly disagree	Strongly disagree	Disagree	Neutral	Strongly agree	Agree	Maybe
2022-02-08 19:41:38	Yes	20	Female	Saudi	Applied Medical Sciences	3rd year	No	I don't know	I don't know	I don't know	I don't know	I don't know	I don't know	I don't know	I don't know	Yes	Yes	No	No	No	No	No	No	No	Yes	No	Yes	No	Yes	Yes	No	Yes	No	Neutral	Strongly agree	Strongly agree	Strongly agree	Strongly disagree	Strongly disagree	Disagree	Strongly disagree	Strongly disagree	Strongly agree	Strongly agree	Yes
2022-02-08 19:45:28	Yes	21	Female	Saudi	Applied Medical Sciences	6th year	No	I don't know	I don't know	I don't know	I don't know	I don't know	No	12 days	Donors relatives	Yes	No	Yes	No	Yes	No	Yes	Yes	No	Yes	No	Yes	Yes	Yes	Yes	No	I don't know	I don't know	Strongly agree	Agree	Agree	Strongly agree	Agree	Strongly agree	Strongly agree	Agree	Strongly agree	Agree	Agree	No
2022-02-08 19:52:17	Yes	20	Female	Saudi	Applied Medical Sciences	3rd year	No	Cornea and sclera	I don't know	I don't know	I don't know	I don't know	I don't know	I don't know	I don't know	No	No	No	No	Yes	Yes	No	No	No	Yes	Yes	Yes	Yes	Yes	Yes	Yes		Yes	Strongly agree	Strongly agree	Strongly agree	Strongly agree	Disagree	Disagree	Disagree	Disagree	Disagree	Disagree	Disagree	Maybe
2022-02-08 20:08:45	Yes	23	Male	Saudi	Medicine	6th year	Yes	Cornea and sclera	I don't know	25 - 48 hours	No	Retinal diseases	Yes	I don't know	I don't know	Yes	No	No	No	No	No	No	Yes	No	No	No	No	No	No	No	I don't know	No	I don't know	Strongly agree	Agree	Neutral	Neutral	Neutral	Neutral	Neutral	Neutral	Neutral	Neutral	Neutral	Maybe
2022-02-08 20:12:51	Yes	23	Male	Saudi	Medicine	6th year	Yes	Retina	No	I don't know	I don't know	Contagious diseases	No	I don't know	I don't know	No	No	No	No	No	Yes	No	No	No	Yes	No	Yes	No	Yes	Yes	I don't know	Yes	I don't know	Strongly agree	Agree	Disagree	Neutral	Disagree	Disagree	Neutral	Agree	Strongly agree	Strongly agree	Agree	Yes
2022-02-08 20:45:27	Yes	23	Female	Non-Saudi	Applied Medical Sciences	4th year	No	I don't know	No	0 - 12 hours	Yes	Contagious diseases	Yes	Less than 6 hours	Donors while alive and their relatives (after death)	No	No	No	No	No	Yes	No	No	No	Yes	No	No	No	Yes	Yes	No	Yes	No	Disagree	Agree	Neutral	Disagree	Agree	Strongly agree	Strongly agree	Disagree	Disagree	Agree	Neutral	Maybe
2022-02-08 21:35:11	Yes	23	Male	Saudi	Medical Rehabilitation (PT, OT, & RT)	5th year	No	I don't know	I don't know	I don't know	I don't know	I don't know	I don't know	I don't know	I don't know	No	No	No	No	No	No	No	No	No	Yes	Yes	Yes	No	Yes	No	Yes		I don't know	Strongly agree	Agree	Neutral	Disagree	Strongly disagree	Strongly disagree	Neutral	Neutral	Disagree	Agree	Disagree	Maybe
2022-02-08 21:36:19	Yes	21	Female	Saudi	Nursing	4th year	No	All eye parts	I don't know	0 - 12 hours	I don't know	Glaucoma	Yes	I don't know	Donors while alive	No	No	No	No	No	Yes	No	No	No	No	Yes	Yes	No	No	Yes	No	I don't know	Yes	Strongly agree	Agree	Strongly agree	Strongly agree	Agree	Strongly agree	Strongly agree	Strongly agree	Strongly agree	Strongly agree	Strongly agree	Yes
2022-02-08 21:38:53	Yes	21	Female	Saudi	Nursing	4th year	Yes	All eye parts	I don't know	0 - 12 hours	No	Retinal diseases	I don't know	I don't know	Donors while alive	No	Yes	No	No	No	Yes	No	No	No	Yes	No	Yes	Yes	Yes	Yes	No	I don't know	No	Strongly agree	Strongly agree	Disagree	Strongly agree	Strongly disagree	Strongly disagree	Strongly agree	Strongly disagree	Strongly agree	Strongly agree	Strongly disagree	Maybe
2022-02-08 21:44:08	Yes	21	Female	Saudi	Nursing	4th year	No	I don't know	I don't know	0 - 12 hours	Yes	Retinal diseases	I don't know	I don't know	Donors while alive	No	No	No	Yes	No	Yes	No	No	No	Yes	No	Yes	No	Yes	Yes	I don't know	I don't know	No	Agree	Neutral	Agree	Strongly agree	Neutral	Agree	Disagree	Agree	Agree	Agree	Neutral	Yes
2022-02-08 22:06:07	Yes	23	Female	Saudi	Nursing	4th year	No	I don't know	I don't know	0 - 12 hours	Yes	Glaucoma	No	I don't know	I don't know	No	No	No	Yes	Yes	Yes	No	No	No	Yes	Yes	Yes	Yes	Yes	Yes	Yes		Yes	Strongly agree	Strongly agree	Strongly agree	Strongly agree	Strongly agree	Strongly agree	Strongly agree	Strongly agree	Agree	Agree	Agree	Maybe
2022-02-08 22:45:43	Yes	23	Female	Saudi	Medicine	6th year	Yes	Cornea and sclera	No	0 - 12 hours	Yes	I don't know	No	I don't know	Donors while alive and their relatives (after death)	No	No	No	Yes	No	No	No	No	No	Yes	Yes	Yes	No	No	No	I don't know	Yes	Yes	Agree	Agree	Strongly agree	Agree	Disagree	Strongly disagree	Disagree	Agree	Agree	Agree	Agree	Yes
2022-02-08 23:02:31	Yes	21	Female	Saudi	Nursing	4th year	Yes	Cornea and sclera	No	I don't know	I don't know	I don't know	Yes	12 days	Donors while alive	No	No	No	No	Yes	No	No	No	No	Yes	Yes	Yes	Yes	Yes	Yes	I don't know	I don't know	I don't know	Neutral	Agree	Disagree	Strongly agree	Strongly agree	Agree	Neutral	Disagree	Strongly disagree	Disagree	Neutral	Yes
2022-02-09 00:03:32	Yes	21	Female	Saudi	Medicine	3rd year	Yes	All eye parts	I don't know	I don't know	No	I don't know	I don't know	I don't know	Donors while alive and their relatives (after death)	No	Yes	No	No	No	Yes	No	No	No	Yes	No	Yes	Yes	Yes	Yes	Yes		Yes	Strongly agree	Strongly agree	Strongly agree	Strongly agree	Strongly disagree	Strongly disagree	Disagree	Agree	Neutral	Neutral	Strongly agree	Yes
2022-02-09 05:27:48	Yes	20	Female	Saudi	Applied Medical Sciences	3rd year	Yes	All eye parts	I don't know	0 - 12 hours	Yes	Cataract	Yes	Less than 6 hours	Donors while alive and their relatives (after death)	No	Yes	Yes	Yes	Yes	Yes	No	Yes	No	Yes	No	No	No	Yes	No	No	No	Yes	Agree	Disagree	Agree	Neutral	Disagree	Disagree	Disagree	Disagree	Disagree	Disagree	Disagree	Maybe
2022-02-09 07:21:47	Yes	21	Female	Saudi	Applied Medical Sciences	3rd year	Yes	I don't know	No	I don't know	I don't know	I don't know	Yes	I don't know	Donors while alive and their relatives (after death)	No	No	No	Yes	Yes	Yes	No	No	No	Yes	No	Yes	Yes	Yes	Yes	Yes		Yes	Strongly disagree	Strongly agree	Agree	Neutral	Disagree	Disagree	Disagree	Neutral	Agree	Strongly agree	Strongly agree	Maybe
2022-02-09 08:22:29	Yes	21	Female	Saudi	Nursing	4th year	No	I don't know	No	0 - 12 hours	I don't know	Retinal diseases	I don't know	I don't know	Donors while alive and their relatives (after death)	No	No	No	No	No	No	No	No	No	Yes	No	Yes	Yes	Yes	Yes	I don't know	I don't know	Yes	Neutral	Agree	Strongly agree	Neutral	Strongly disagree	Strongly disagree	Disagree	Agree	Disagree	Agree	Agree	Maybe
2022-02-09 11:46:05	Yes	22	Female	Non-Saudi	Nursing	4th year	Yes	All eye parts	Yes	I don't know	I don't know	Cataract	Yes	I don't know	Donors while alive and their relatives (after death)	No	No	No	No	No	No	No	No	No	Yes	No	No	No	Yes	No	Yes		Yes	Disagree	Disagree	Strongly agree	Agree	Disagree	Disagree	Disagree	Strongly disagree	Neutral	Neutral	Agree	Yes
2022-02-09 14:50:37	Yes	22	Female	Saudi	Medicine	4th year	Yes	Cornea and sclera	Yes	0 - 12 hours	No	Contagious diseases	No	Less than 6 hours	Donors while alive and their relatives (after death)	No	No	No	Yes	Yes	Yes	Yes	Yes	Yes	Yes	Yes	Yes	Yes	Yes	Yes	I don't know	I don't know	I don't know	Strongly agree	Strongly agree	Strongly agree	Strongly agree	Strongly disagree	Strongly disagree	Strongly disagree	Strongly agree	Strongly agree	Strongly agree	Strongly agree	Yes
2022-02-09 16:33:27	Yes	23	Male	Saudi	Dentistry	6th year	No	I don't know	I don't know	0 - 12 hours	Yes	Contagious diseases	Yes	I don't know	Donors while alive	No	No	No	No	Yes	No	No	No	No	Yes	Yes	Yes	No	No	No	No	Yes	Yes	Strongly agree	Agree	Strongly agree	Strongly agree	Strongly disagree	Strongly agree	Strongly disagree	Strongly agree	Strongly agree	Strongly agree	Strongly agree	No
2022-02-09 17:29:17	Yes	23	Female	Saudi	Medicine	4th year	Yes	Cornea and sclera	No	0 - 12 hours	Yes	Cataract	I don't know	Less than 6 hours	Donors while alive and their relatives (after death)	No	No	No	Yes	No	No	No	No	No	Yes	No	Yes	Yes	Yes	Yes	I don't know	Yes	I don't know	Strongly agree	Agree	Strongly agree	Strongly agree	Neutral	Disagree	Agree	Strongly agree	Strongly agree	Strongly agree	Agree	Maybe
2022-02-09 18:37:51	Yes	23	Male	Saudi	Medicine	5th year	No	I don't know	No	0 - 12 hours	No	Glaucoma	No	7 days	Donors while alive and their relatives (after death)	No	No	No	Yes	Yes	Yes	No	No	No	Yes	No	No	No	Yes	No	Yes		Yes	Strongly agree	Agree	Neutral	Neutral	Strongly disagree	Strongly disagree	Strongly disagree	Agree	Strongly agree	Strongly agree	Agree	Yes
2022-02-09 19:52:50	Yes	22	Male	Saudi	Medicine	4th year	No	Cornea and sclera	No	0 - 12 hours	Yes	Cataract	Yes	1 month	Donors while alive	Yes	Yes	Yes	No	No	No	No	No	No	Yes	No	Yes	Yes	Yes	Yes	No	I don't know	Yes	Agree	Agree	Agree	Agree	Agree	Neutral	Neutral	Neutral	Disagree	Strongly agree	Strongly agree	Maybe
2022-02-09 20:53:07	Yes	23	Male	Saudi	Medicine	6th year	No	Cornea and sclera	I don't know	I don't know	I don't know	Contagious diseases	No	I don't know	I don't know	No	No	No	No	Yes	No	No	No	No	Yes	Yes	Yes	No	Yes	Yes	No	No	I don't know	Neutral	Neutral	Agree	Agree	Neutral	Agree	Agree	Agree	Agree	Agree	Agree	Yes
2022-02-09 22:14:53	Yes	23	Male	Saudi	Medicine	6th year	Yes	Cornea and sclera	I don't know	0 - 12 hours	I don't know	I don't know	I don't know	I don't know	I don't know	No	No	No	Yes	No	No	No	No	No	Yes	No	Yes	No	Yes	No	I don't know	I don't know	Yes	Strongly agree	Agree	Strongly agree	Agree	Strongly disagree	Strongly disagree	Neutral	Disagree	Neutral	Strongly agree	Strongly agree	Maybe
2022-02-10 04:04:03	Yes	24	Male	Saudi	Medicine	6th year	Yes	Cornea and sclera	No	13 - 24 hours	I don't know	Cataract	No	I don't know	Donors while alive and their relatives (after death)	No	No	No	Yes	No	No	No	No	No	Yes	No	Yes	No	Yes	Yes	Yes		Yes	Strongly agree	Agree	Disagree	Neutral	Strongly disagree	Strongly disagree	Neutral	Strongly agree	Strongly agree	Strongly agree	Agree	Yes
2022-02-10 10:44:17	Yes	21	Male	Saudi	Dentistry	4th year	No	I don't know	No	13 - 24 hours	Yes	I don't know	Yes	Less than 24 hours	Donors while alive	No	No	No	No	No	No	No	No	No	Yes	No	Yes	Yes	Yes	Yes	I don't know	Yes	No	Agree	Agree	Neutral	Neutral	Neutral	Neutral	Agree	Neutral	Disagree	Agree	Neutral	Maybe
2022-02-10 13:17:20	Yes	23	Male	Saudi	Medicine	6th year	Yes	I don't know	I don't know	I don't know	I don't know	I don't know	I don't know	I don't know	Donors while alive	No	No	No	Yes	Yes	Yes	Yes	Yes	No	No	No	Yes	Yes	Yes	No	Yes		Yes	Strongly agree	Strongly agree	Strongly agree	Strongly agree	Disagree	Neutral	Agree	Strongly agree	Strongly agree	Strongly agree	Strongly agree	Yes
2022-02-10 14:43:53	Yes	20	Male	Saudi	Pharmacy	3rd year	No	All eye parts	No	13 - 24 hours	Yes	Contagious diseases	No	Less than 6 hours	Donors while alive	No	No	No	No	No	Yes	No	No	No	Yes	No	Yes	Yes	Yes	No	Yes		Yes	Strongly agree	Strongly agree	Neutral	Neutral	Disagree	Disagree	Disagree	Disagree	Disagree	Disagree	Disagree	Yes
2022-02-10 15:10:20	Yes	25	Male	Saudi	Medicine	5th year	No	All eye parts	I don't know	0 - 12 hours	Yes	Retinal diseases	Yes	12 days	Donors while alive and their relatives (after death)	No	No	No	Yes	No	Yes	Yes	No	No	Yes	Yes	Yes	Yes	Yes	Yes	No	No	Yes	Strongly agree	Disagree	Disagree	Disagree	Strongly agree	Neutral	Agree	Neutral	Strongly agree	Agree	Neutral	Yes
2022-02-10 15:12:37	Yes	26	Male	Saudi	Medicine	5th year	Yes	I don't know	I don't know	I don't know	Yes	Contagious diseases	Yes	I don't know	Donors while alive and their relatives (after death)	No	No	No	No	No	No	Yes	No	No	Yes	No	No	No	Yes	Yes	No	No	No	Strongly disagree	Strongly disagree	Neutral	Neutral	Strongly agree	Agree	Agree	Agree	Agree	Strongly disagree	Neutral	No
2022-02-10 15:12:59	Yes	23	Male	Saudi	Medicine	5th year	Yes	I don't know	I don't know	I don't know	I don't know	I don't know	I don't know	I don't know	I don't know	No	No	No	No	Yes	Yes	Yes	No	No	Yes	Yes	Yes	Yes	Yes	Yes	No	No	No	Strongly agree	Disagree	Disagree	Disagree	Neutral	Neutral	Strongly agree	Strongly agree	Strongly agree	Strongly agree	Strongly agree	Maybe
2022-02-10 16:07:47	Yes	24	Male	Saudi	Medicine	6th year	No	All eye parts	Yes	13 - 24 hours	No	Contagious diseases	No	7 days	Donors while alive	Yes	Yes	No	Yes	No	Yes	No	No	Yes	Yes	No	Yes	No	No	No	Yes		Yes	Neutral	Neutral	Agree	Disagree	Agree	Agree	Strongly agree	Agree	Agree	Strongly agree	Neutral	Yes
2022-02-10 16:14:13	Yes	21	Male	Saudi	Medicine	4th year	No	I don't know	No	13 - 24 hours	No	I don't know	No	Less than 24 hours	Donors while alive and their relatives (after death)	No	No	No	No	No	No	No	No	No	Yes	No	Yes	Yes	Yes	No	No	No	No	Agree	Agree	Neutral	Neutral	Neutral	Neutral	Neutral	Disagree	Disagree	Agree	Disagree	Yes
2022-02-10 16:18:54	Yes	24	Male	Saudi	Medicine	5th year	Yes	I don't know	I don't know	I don't know	I don't know	I don't know	I don't know	I don't know	Donors while alive	No	No	No	No	No	No	No	No	No	Yes	No	No	No	No	Yes	No	I don't know	I don't know	Neutral	Neutral	Neutral	Neutral	Strongly disagree	Strongly disagree	Agree	Agree	Strongly agree	Strongly agree	Strongly agree	Maybe
2022-02-10 16:21:28	Yes	23	Male	Saudi	Medicine	6th year	Yes	I don't know	Yes	I don't know	Yes	Glaucoma	I don't know	I don't know	Donors while alive	No	No	No	Yes	Yes	No	No	Yes	No	Yes	No	No	No	Yes	No	No	No	No	Strongly agree	Agree	Neutral	Strongly agree	Strongly disagree	Agree	Strongly agree	Agree	Agree	Strongly agree	Strongly agree	Maybe
2022-02-10 16:31:19	Yes	23	Male	Saudi	Medicine	5th year	No	I don't know	No	0 - 12 hours	No	Contagious diseases	Yes	Less than 6 hours	Donors while alive	No	No	No	No	No	Yes	No	No	No	Yes	Yes	Yes	No	Yes	Yes	No	No	No	Strongly disagree	Strongly disagree	Strongly agree	Neutral	Strongly agree	Neutral	Disagree	Strongly agree	Agree	Agree	Agree	Maybe
2022-02-10 16:54:03	Yes	24	Male	Saudi	Medicine	6th year	Yes	I don't know	I don't know	I don't know	I don't know	I don't know	I don't know	I don't know	I don't know	No	No	No	No	Yes	No	No	No	No	Yes	No	No	No	Yes	Yes	No	No	No	Neutral	Neutral	Neutral	Neutral	Disagree	Disagree	Disagree	Disagree	Disagree	Disagree	Disagree	Maybe
2022-02-10 18:27:39	Yes	23	Male	Saudi	Medicine	5th year	No	I don't know	I don't know	I don't know	I don't know	I don't know	I don't know	I don't know	I don't know	No	No	No	No	No	No	No	No	No	Yes	No	No	No	Yes	No	No	No	No	Neutral	Neutral	Neutral	Neutral	Strongly agree	Strongly agree	Strongly agree	Strongly agree	Strongly agree	Strongly agree	Strongly agree	Maybe
2022-02-10 19:40:44	Yes	22	Female	Saudi	Medicine	5th year	Yes	Cornea and sclera	No	0 - 12 hours	I don't know	I don't know	I don't know	I don't know	Donors while alive and their relatives (after death)	No	No	No	No	No	No	No	No	No	Yes	No	Yes	No	Yes	Yes	Yes		No	Strongly agree	Strongly agree	Strongly disagree	Strongly disagree	Neutral	Agree	Strongly agree	Strongly agree	Strongly agree	Strongly agree	Strongly agree	Yes
2022-02-10 20:23:56	Yes	22	Female	Saudi	Medicine	5th year	Yes	Cornea and sclera	I don't know	0 - 12 hours	I don't know	Contagious diseases	No	Less than 24 hours	Donors while alive and their relatives (after death)	No	No	No	Yes	No	No	Yes	No	No	No	No	No	No	No	No	No	Yes	No	Strongly agree	Disagree	Disagree	Disagree	Strongly disagree	Strongly disagree	Strongly agree	Strongly agree	Strongly agree	Strongly disagree	Strongly disagree	No
2022-02-10 20:45:41	Yes	23	Female	Saudi	Medicine	5th year	Yes	All eye parts	No	0 - 12 hours	Yes	Retinal diseases	No	Less than 6 hours	Donors while alive and their relatives (after death)	No	Yes	No	No	No	Yes	No	No	No	Yes	No	Yes	Yes	Yes	Yes	No	No	No	Strongly agree	Neutral	Neutral	Neutral	Strongly disagree	Strongly disagree	Neutral	Strongly disagree	Strongly agree	Strongly agree	Strongly disagree	Yes
2022-02-10 20:50:07	Yes	23	Male	Saudi	Medicine	6th year	No	Cornea and sclera	No	0 - 12 hours	Yes	Glaucoma	Yes	Less than 24 hours	Donors while alive	No	No	No	No	No	No	No	No	No	Yes	No	No	No	No	Yes	No	No	I don't know	Neutral	Neutral	Neutral	Neutral	Agree	Neutral	Neutral	Neutral	Neutral	Neutral	Neutral	Maybe
2022-02-10 22:27:27	Yes	23	Female	Saudi	Medicine	5th year	Yes	All eye parts	I don't know	I don't know	I don't know	Contagious diseases	Yes	I don't know	Donors while alive and their relatives (after death)	No	Yes	No	Yes	No	No	No	Yes	Yes	Yes	No	Yes	No	Yes	Yes	Yes		Yes	Neutral	Neutral	Agree	Disagree	Strongly disagree	Strongly disagree	Disagree	Agree	Agree	Strongly agree	Neutral	Maybe
2022-02-11 07:44:01	Yes	23	Male	Saudi	Medicine	6th year	No	I don't know	I don't know	0 - 12 hours	I don't know	I don't know	I don't know	Less than 6 hours	I don't know	No	No	No	No	No	No	No	No	No	Yes	Yes	Yes	Yes	Yes	Yes	I don't know	Yes	I don't know	Strongly agree	Strongly agree	Strongly agree	Strongly agree	Neutral	Strongly agree	Agree	Strongly agree	Neutral	Strongly agree	Agree	Yes
2022-02-11 11:09:40	Yes	21	Male	Saudi	Medicine	4th year	Yes	All eye parts	Yes	25 - 48 hours	No	I don't know	No	12 days	Donors while alive	No	No	No	No	No	No	No	No	No	Yes	No	Yes	Yes	Yes	Yes	Yes		Yes	Strongly agree	Strongly agree	Neutral	Neutral	Neutral	Neutral	Neutral	Neutral	Neutral	Neutral	Neutral	Yes
2022-02-11 12:06:30	Yes	20	Male	Saudi	Pharmacy	3rd year	Yes	All eye parts	No	0 - 12 hours	Yes	I don't know	Yes	I don't know	Donors while alive and their relatives (after death)	Yes	No	No	No	No	No	No	No	No	Yes	No	Yes	Yes	Yes	No	No	No	No	Agree	Neutral	Neutral	Neutral	Disagree	Disagree	Agree	Agree	Agree	Agree	Neutral	No
2022-02-11 14:16:51	Yes	20	Male	Saudi	Pharmacy	3rd year	Yes	Retina	Yes	25 - 48 hours	Yes	Contagious diseases	Yes	Less than 6 hours	Donors while alive	No	No	No	No	No	No	No	No	No	Yes	No	Yes	Yes	Yes	Yes	I don't know	I don't know	I don't know	Agree	Agree	Neutral	Neutral	Neutral	Neutral	Neutral	Agree	Agree	Strongly agree	Strongly agree	Maybe
2022-02-11 15:23:15	Yes	25	Female	Saudi	Dentistry	6th year	No	Retina	I don't know	I don't know	Yes	Contagious diseases	No	I don't know	Donors while alive	No	No	No	Yes	No	No	No	Yes	Yes	Yes	No	No	No	Yes	Yes	Yes		I don't know	Strongly disagree	Strongly disagree	Strongly agree	Disagree	Disagree	Disagree	Strongly disagree	Neutral	Disagree	Disagree	Agree	Yes
2022-02-11 15:35:41	Yes	24	Male	Saudi	Medicine	6th year	Yes	Cornea and sclera	I don't know	I don't know	Yes	Contagious diseases	No	I don't know	I don't know	No	No	No	No	Yes	Yes	Yes	Yes	Yes	Yes	Yes	Yes	Yes	Yes	Yes	No	No	No	Neutral	Neutral	Neutral	Neutral	Neutral	Neutral	Neutral	Neutral	Neutral	Neutral	Neutral	No
2022-02-11 15:43:13	Yes	24	Male	Saudi	Medicine	6th year	No	I don't know	I don't know	0 - 12 hours	I don't know	I don't know	Yes	I don't know	Donors while alive and their relatives (after death)	No	No	No	Yes	Yes	Yes	No	No	Yes	Yes	Yes	Yes	No	Yes	Yes	No	I don't know	No	Agree	Strongly disagree	Strongly agree	Neutral	Neutral	Agree	Agree	Agree	Agree	Agree	Disagree	Maybe
2022-02-11 15:46:20	Yes	24	Male	Saudi	Medicine	6th year	Yes	Retina	I don't know	I don't know	I don't know	I don't know	I don't know	I don't know	I don't know	No	No	No	No	No	Yes	No	No	No	Yes	Yes	Yes	No	No	Yes	No	No	I don't know	Neutral	Neutral	Neutral	Neutral	Agree	Strongly disagree	Agree	Strongly disagree	Agree	Agree	Neutral	Maybe
2022-02-11 16:44:24	Yes	22	Male	Saudi	Pharmacy	3rd year	Yes	All eye parts	No	25 - 48 hours	No	I don't know	No	Less than 24 hours	I don't know	No	No	No	No	No	Yes	Yes	No	No	Yes	No	Yes	Yes	Yes	Yes	I don't know	I don't know	I don't know	Strongly agree	Strongly agree	Agree	Agree	Disagree	Disagree	Disagree	Disagree	Disagree	Disagree	Disagree	Yes
2022-02-11 19:01:41	Yes	21	Male	Saudi	Pharmacy	3rd year	Yes	All eye parts	No	0 - 12 hours	Yes	Glaucoma	No	7 days	Donors while alive	No	No	No	No	No	No	Yes	No	No	Yes	No	Yes	Yes	Yes	Yes	Yes		Yes	Agree	Agree	Agree	Agree	Disagree	Neutral	Neutral	Neutral	Neutral	Neutral	Neutral	Yes
2022-02-12 11:42:40	Yes	21	Male	Saudi	Pharmacy	3rd year	Yes	All eye parts	Yes	13 - 24 hours	No	Contagious diseases	No	Less than 24 hours	Donors while alive and their relatives (after death)	No	No	No	No	No	Yes	No	No	No	No	No	Yes	Yes	Yes	Yes	Yes		Yes	Strongly agree	Agree	Agree	Agree	Neutral	Neutral	Neutral	Neutral	Disagree	Strongly agree	Strongly agree	Yes
2022-02-12 12:16:17	Yes	21	Male	Saudi	Medicine	3rd year	Yes	All eye parts	No	13 - 24 hours	No	Contagious diseases	No	Less than 24 hours	Donors relatives	No	No	No	No	No	Yes	Yes	No	No	Yes	No	No	Yes	Yes	No	Yes		Yes	Strongly agree	Strongly agree	Neutral	Neutral	Neutral	Disagree	Disagree	Disagree	Disagree	Agree	Strongly agree	Yes
2022-02-12 14:38:50	Yes	21	Male	Saudi	Pharmacy	3rd year	Yes	Cornea and sclera	I don't know	I don't know	I don't know	I don't know	I don't know	Less than 24 hours	Donors while alive and their relatives (after death)	No	No	No	No	No	No	No	No	No	Yes	No	Yes	Yes	Yes	Yes	I don't know	I don't know	I don't know	Agree	Agree	Neutral	Neutral	Neutral	Neutral	Agree	Agree	Neutral	Neutral	Neutral	Maybe
2022-02-12 17:03:08	Yes	23	Female	Saudi	Medicine	6th year	Yes	Cornea and sclera	No	0 - 12 hours	I don't know	Cataract	I don't know	I don't know	Donors while alive and their relatives (after death)	No	No	No	Yes	No	No	No	Yes	Yes	Yes	No	No	No	Yes	No	Yes		Yes	Strongly agree	Neutral	Disagree	Disagree	Strongly disagree	Strongly disagree	Strongly disagree	Agree	Strongly disagree	Strongly disagree	Strongly disagree	Yes
2022-02-12 17:22:27	Yes	23	Female	Saudi	Medicine	6th year	Yes	All eye parts	No	13 - 24 hours	No	Contagious diseases	No	Less than 24 hours	Donors while alive and their relatives (after death)	No	Yes	Yes	Yes	No	No	No	No	Yes	Yes	No	Yes	Yes	No	Yes	Yes		Yes	Strongly agree	Strongly agree	Strongly agree	Strongly agree	Strongly disagree	Strongly disagree	Strongly disagree	Agree	Strongly disagree	Strongly disagree	Strongly disagree	Yes
2022-02-12 18:06:47	Yes	23	Female	Saudi	Medicine	6th year	Yes	Cornea and sclera	I don't know	0 - 12 hours	I don't know	I don't know	I don't know	I don't know	Donors while alive and their relatives (after death)	No	No	No	No	No	No	No	No	No	Yes	No	No	No	No	Yes	I don't know	I don't know	I don't know	Strongly agree	Agree	Neutral	Neutral	Disagree	Strongly disagree	Agree	Agree	Neutral	Strongly agree	Strongly agree	Yes
2022-02-12 18:15:20	Yes	23	Female	Saudi	Medical Rehabilitation (PT, OT, & RT)	4th year	No	I don't know	No	0 - 12 hours	No	Contagious diseases	I don't know	I don't know	I don't know	No	No	No	No	No	No	No	No	No	Yes	Yes	Yes	Yes	Yes	Yes	No	Yes	Yes	Agree	Neutral	Agree	Strongly agree	Strongly disagree	Strongly disagree	Strongly disagree	Strongly agree	Agree	Neutral	Strongly agree	Yes
2022-02-12 18:23:57	Yes	23	Female	Saudi	Medicine	5th year	No	Cornea and sclera	I don't know	I don't know	Yes	Contagious diseases	I don't know	I don't know	Donors while alive	No	No	No	No	No	Yes	No	No	No	Yes	Yes	Yes	No	Yes	Yes	I don't know	Yes	Yes	Agree	Disagree	Agree	Agree	Strongly disagree	Disagree	Disagree	Neutral	Neutral	Neutral	Neutral	Yes
2022-02-12 18:41:21	Yes	21	Male	Saudi	Pharmacy	3rd year	No	All eye parts	No	13 - 24 hours	Yes	Cataract	No	Less than 24 hours	Donors while alive and their relatives (after death)	No	No	No	No	No	Yes	No	No	No	Yes	No	Yes	Yes	No	No	I don't know	I don't know	I don't know	Agree	Agree	Neutral	Neutral	Neutral	Neutral	Neutral	Neutral	Disagree	Agree	Agree	Maybe
2022-02-12 19:30:07	Yes	25	Male	Saudi	Medicine	6th year	No	Cornea and sclera	No	0 - 12 hours	No	I don't know	No	Less than 6 hours	I don't know	No	No	No	Yes	No	No	No	No	No	Yes	No	Yes	Yes	Yes	Yes	Yes		Yes	Strongly disagree	Strongly agree	Strongly agree	Strongly agree	Strongly disagree	Strongly disagree	Strongly disagree	Strongly disagree	Strongly disagree	Strongly disagree	Strongly disagree	Yes
2022-02-12 19:35:37	Yes	24	Male	Saudi	Medicine	6th year	Yes	Cornea and sclera	Yes	0 - 12 hours	I don't know	I don't know	I don't know	Less than 6 hours	Donors while alive	No	No	No	Yes	No	No	No	No	No	Yes	No	No	No	No	No	I don't know	No	No	Strongly agree	Neutral	Neutral	Strongly agree	Disagree	Disagree	Strongly agree	Neutral	Strongly agree	Strongly agree	Neutral	Maybe
2022-02-12 19:41:16	Yes	24	Female	Saudi	Medicine	6th year	Yes	Cornea and sclera	I don't know	0 - 12 hours	No	I don't know	No	I don't know	I don't know	No	No	No	No	Yes	Yes	No	No	No	Yes	No	Yes	No	Yes	No	Yes		Yes	Agree	Agree	Agree	Neutral	Disagree	Disagree	Disagree	Neutral	Neutral	Neutral	Agree	Maybe
2022-02-12 20:10:43	Yes	23	Female	Saudi	Applied Medical Sciences	4th year	No	I don't know	No	25 - 48 hours	I don't know	I don't know	I don't know	I don't know	I don't know	No	No	No	No	No	No	No	No	No	No	No	No	No	No	No	No	No	I don't know	Agree	Agree	Agree	Agree	Agree	Agree	Agree	Agree	Agree	Agree	Agree	No
2022-02-12 20:15:49	Yes	23	Male	Saudi	Medicine	6th year	No	I don't know	I don't know	13 - 24 hours	No	Cataract	No	Less than 24 hours	Donors while alive	No	No	No	No	No	No	No	No	No	Yes	No	Yes	No	No	No	Yes		Yes	Agree	Agree	Neutral	Neutral	Disagree	Disagree	Disagree	Disagree	Disagree	Disagree	Disagree	Maybe
2022-02-12 20:23:15	Yes	23	Female	Saudi	Applied Medical Sciences	5th year	No	I don't know	I don't know	I don't know	I don't know	I don't know	I don't know	I don't know	I don't know	No	No	No	Yes	Yes	No	Yes	No	No	Yes	Yes	Yes	No	No	No	I don't know	I don't know	I don't know	Neutral	Neutral	Neutral	Neutral	Neutral	Neutral	Neutral	Neutral	Neutral	Neutral	Neutral	Maybe
2022-02-12 20:23:34	Yes	25	Male	Saudi	Medical Rehabilitation (PT, OT, & RT)	5th year	Yes	All eye parts	Yes	25 - 48 hours	No	Cataract	Yes	Less than 24 hours	I don't know	No	No	No	Yes	Yes	Yes	Yes	Yes	Yes	Yes	Yes	Yes	Yes	Yes	Yes	Yes		I don't know	Strongly agree	Strongly agree	Strongly agree	Strongly agree	Strongly agree	Strongly agree	Strongly agree	Strongly agree	Strongly agree	Strongly agree	Strongly agree	No
2022-02-12 20:29:59	Yes	23	Female	Saudi	Medicine	6th year	Yes	I don't know	No	I don't know	Yes	I don't know	I don't know	I don't know	I don't know	No	Yes	No	Yes	Yes	No	No	Yes	Yes	Yes	No	Yes	Yes	No	Yes	No	No	I don't know	Agree	Agree	Neutral	Neutral	Neutral	Agree	Agree	Neutral	Agree	Neutral	Agree	Maybe
2022-02-12 20:58:17	Yes	21	Male	Saudi	Pharmacy	3rd year	Yes	All eye parts	Yes	13 - 24 hours	Yes	Cataract	No	Less than 24 hours	Donors while alive and their relatives (after death)	No	No	No	No	No	Yes	No	No	No	Yes	No	Yes	Yes	Yes	Yes	Yes		Yes	Strongly agree	Strongly agree	Disagree	Neutral	Neutral	Neutral	Neutral	Disagree	Disagree	Disagree	Disagree	Yes
2022-02-12 22:20:19	Yes	25	Male	Saudi	Medicine	6th year	Yes	I don't know	Yes	I don't know	No	I don't know	Yes	I don't know	Donors while alive and their relatives (after death)	No	Yes	No	No	No	No	No	No	No	Yes	No	Yes	No	Yes	Yes	Yes		Yes	Strongly agree	Strongly agree	Strongly agree	Neutral	Strongly disagree	Agree	Strongly disagree	Strongly agree	Strongly agree	Strongly agree	Neutral	Yes
2022-02-12 22:28:03	Yes	23	Male	Non-Saudi	Medicine	6th year	Yes	I don't know	Yes	0 - 12 hours	Yes	I don't know	I don't know	Less than 24 hours	Donors while alive and their relatives (after death)	No	No	No	No	No	Yes	No	No	No	Yes	No	Yes	Yes	No	No	No	Yes	No	Agree	Agree	Agree	Strongly agree	Neutral	Neutral	Strongly agree	Strongly agree	Strongly agree	Strongly agree	Strongly agree	Yes
2022-02-12 23:29:22	Yes	24	Male	Saudi	Medicine	6th year	No	I don't know	I don't know	I don't know	I don't know	I don't know	I don't know	I don't know	Donors while alive and their relatives (after death)	No	No	No	No	No	No	No	No	No	Yes	No	Yes	No	Yes	No	No	No	No	Neutral	Neutral	Neutral	Neutral	Neutral	Disagree	Neutral	Neutral	Disagree	Agree	Disagree	Yes
2022-02-13 00:31:35	Yes	26	Male	Saudi	Medicine	6th year	No	I don't know	I don't know	I don't know	I don't know	I don't know	I don't know	I don't know	I don't know	No	No	No	No	No	No	No	Yes	No	Yes	Yes	Yes	No	Yes	Yes	No	I don't know	I don't know	Neutral	Neutral	Neutral	Neutral	Neutral	Neutral	Neutral	Neutral	Neutral	Neutral	Neutral	Yes
2022-02-13 04:45:38	Yes	23	Female	Saudi	Nursing	5th year	Yes	All eye parts	No	0 - 12 hours	No	Glaucoma	Yes	I don't know	Donors while alive and their relatives (after death)	No	No	No	Yes	Yes	Yes	No	No	No	Yes	Yes	Yes	No	Yes	No	Yes		Yes	Agree	Agree	Disagree	Neutral	Strongly disagree	Agree	Agree	Strongly agree	Agree	Strongly agree	Neutral	Yes
2022-02-13 05:38:36	Yes	23	Female	Saudi	Nursing	5th year	No	All eye parts	Yes	0 - 12 hours	I don't know	Retinal diseases	Yes	Less than 24 hours	Donors while alive and their relatives (after death)	No	No	No	No	No	No	No	No	No	Yes	No	Yes	No	Yes	Yes	I don't know	I don't know	I don't know	Neutral	Neutral	Neutral	Neutral	Agree	Agree	Agree	Agree	Agree	Agree	Agree	Maybe
2022-02-13 08:41:29	Yes	24	Female	Saudi	Medicine	5th year	No	All eye parts	No	0 - 12 hours	I don't know	Retinal diseases	No	7 days	Donors while alive and their relatives (after death)	No	No	No	Yes	No	No	No	No	No	Yes	No	No	No	No	No	No	Yes	No	Strongly agree	Strongly agree	Strongly agree	Strongly agree	Strongly disagree	Strongly disagree	Strongly agree	Strongly agree	Strongly agree	Strongly agree	Strongly disagree	Yes
2022-02-13 09:18:46	Yes	22	Male	Saudi	Dentistry	3rd year	No	I don't know	I don't know	I don't know	I don't know	I don't know	I don't know	I don't know	I don't know	No	No	No	No	No	No	No	No	No	Yes	No	Yes	Yes	Yes	Yes	I don't know	I don't know	I don't know	Agree	Agree	Neutral	Agree	Neutral	Neutral	Neutral	Disagree	Disagree	Disagree	Disagree	Yes
2022-02-13 12:26:49	Yes	22	Male	Saudi	Pharmacy	3rd year	Yes	All eye parts	Yes	0 - 12 hours	Yes	Cataract	Yes	12 days	I don't know	No	No	No	No	No	Yes	No	No	No	Yes	No	Yes	Yes	Yes	Yes	I don't know	I don't know	I don't know	Agree	Agree	Neutral	Neutral	Disagree	Disagree	Disagree	Disagree	Disagree	Disagree	Disagree	Yes
2022-02-13 15:21:37	Yes	22	Male	Saudi	Pharmacy	4th year	No	I don't know	I don't know	I don't know	No	Contagious diseases	No	12 days	Donors while alive and their relatives (after death)	No	No	No	No	No	No	No	No	No	Yes	No	Yes	Yes	Yes	Yes	I don't know	Yes	I don't know	Strongly agree	Strongly agree	Neutral	Neutral	Neutral	Neutral	Neutral	Disagree	Disagree	Disagree	Disagree	Yes
2022-02-13 15:44:51	Yes	21	Male	Saudi	Dentistry	3rd year	Yes	All eye parts	Yes	0 - 12 hours	Yes	Retinal diseases	Yes	Less than 24 hours	Donors while alive and their relatives (after death)	No	No	No	No	No	No	No	No	No	Yes	No	Yes	Yes	Yes	Yes	No	No	No	Agree	Agree	Disagree	Disagree	Neutral	Neutral	Neutral	Agree	Agree	Agree	Agree	Maybe
2022-02-13 18:36:59	Yes	22	Male	Saudi	Dentistry	3rd year	Yes	All eye parts	Yes	0 - 12 hours	Yes	Retinal diseases	Yes	Less than 6 hours	Donors while alive	Yes	Yes	Yes	No	No	No	No	No	No	Yes	No	No	Yes	Yes	Yes	I don't know	I don't know	I don't know	Strongly agree	Strongly agree	Strongly agree	Strongly agree	Disagree	Disagree	Disagree	Disagree	Neutral	Neutral	Neutral	Yes
2022-02-13 20:22:04	Yes	23	Male	Saudi	Dentistry	4th year	No	I don't know	I don't know	25 - 48 hours	Yes	I don't know	Yes	I don't know	Donors while alive and their relatives (after death)	No	No	No	No	No	Yes	Yes	No	Yes	No	Yes	Yes	Yes	No	Yes	I don't know	I don't know	I don't know	Neutral	Agree	Neutral	Neutral	Neutral	Agree	Neutral	Agree	Neutral	Neutral	Neutral	Maybe
2022-02-14 09:04:35	Yes	20	Male	Saudi	Medicine	2nd year	No	I don't know	I don't know	13 - 24 hours	No	I don't know	Yes	Less than 24 hours	Donors while alive	No	No	No	No	No	No	Yes	No	No	No	No	Yes	Yes	Yes	No	Yes		Yes	Strongly agree	Strongly agree	Strongly agree	Neutral	Disagree	Disagree	Disagree	Disagree	Disagree	Strongly agree	Strongly agree	Yes
2022-02-14 11:23:40	Yes	23	Male	Non-Saudi	Dentistry	6th year	No	All eye parts	I don't know	I don't know	I don't know	I don't know	I don't know	I don't know	I don't know	No	No	No	Yes	Yes	Yes	No	Yes	Yes	Yes	Yes	Yes	No	Yes	Yes	No	No	I don't know	Neutral	Neutral	Neutral	Neutral	Neutral	Neutral	Neutral	Neutral	Neutral	Neutral	Neutral	Maybe
2022-02-14 11:25:46	Yes	23	Male	Saudi	Dentistry	6th year	Yes	Optic nerve	No	13 - 24 hours	Yes	Retinal diseases	Yes	7 days	Donors while alive and their relatives (after death)	No	No	No	Yes	No	Yes	No	No	No	Yes	No	Yes	No	No	No	Yes		Yes	Agree	Agree	Agree	Agree	Agree	Agree	Agree	Agree	Neutral	Strongly agree	Neutral	Yes
2022-02-14 11:26:21	Yes	25	Male	Saudi	Dentistry	5th year	No	Cornea and sclera	I don't know	I don't know	I don't know	I don't know	Yes	I don't know	Donors while alive	Yes	No	No	Yes	No	Yes	No	No	No	Yes	No	Yes	Yes	Yes	Yes	Yes		Yes	Strongly agree	Strongly agree	Neutral	Strongly agree	Neutral	Neutral	Neutral	Neutral	Neutral	Agree	Agree	Yes
2022-02-14 11:29:45	Yes	25	Male	Saudi	Medicine	6th year	No	I don't know	I don't know	I don't know	I don't know	Contagious diseases	Yes	I don't know	I don't know	No	No	No	Yes	No	Yes	Yes	Yes	Yes	Yes	No	No	No	Yes	Yes	No	No	Yes	Strongly agree	Agree	Strongly agree	Neutral	Strongly disagree	Strongly disagree	Strongly agree	Agree	Agree	Agree	Neutral	Maybe
2022-02-14 11:33:23	Yes	20	Male	Saudi	Pharmacy	2nd year	No	I don't know	I don't know	I don't know	I don't know	I don't know	Yes	I don't know	I don't know	No	Yes	No	No	No	Yes	Yes	No	No	Yes	No	Yes	Yes	Yes	Yes	Yes		Yes	Agree	Agree	Disagree	Agree	Disagree	Neutral	Neutral	Agree	Agree	Agree	Agree	Yes
2022-02-14 11:33:24	Yes	19	Male	Saudi	Pharmacy	2nd year	No	I don't know	I don't know	I don't know	I don't know	I don't know	Yes	I don't know	I don't know	Yes	Yes	No	No	No	Yes	Yes	No	Yes	Yes	Yes	Yes	No	Yes	Yes	Yes		Yes	Strongly disagree	Agree	Strongly agree	Strongly disagree	Strongly disagree	Strongly disagree	Strongly disagree	Agree	Disagree	Disagree	Strongly disagree	Yes
2022-02-14 11:46:24	Yes	20	Male	Saudi	Pharmacy	2nd year	No	Retina	Yes	0 - 12 hours	I don't know	Retinal diseases	Yes	I don't know	Donors while alive and their relatives (after death)	No	Yes	No	No	Yes	Yes	No	No	No	Yes	Yes	Yes	No	Yes	No	Yes		I don't know	Agree	Strongly agree	Neutral	Neutral	Neutral	Disagree	Neutral	Neutral	Disagree	Neutral	Disagree	Yes
2022-02-14 12:01:55	Yes	23	Male	Saudi	Medical Rehabilitation (PT, OT, & RT)	4th year	No	I don't know	I don't know	I don't know	I don't know	I don't know	I don't know	I don't know	I don't know	No	No	No	No	No	No	No	No	No	Yes	Yes	No	No	Yes	Yes	No	No	No	Strongly disagree	Strongly agree	Strongly agree	Strongly agree	Strongly agree	Strongly agree	Neutral	Neutral	Neutral	Neutral	Neutral	No
2022-02-14 13:03:12	Yes	20	Male	Saudi	Pharmacy	2nd year	No	I don't know	I don't know	I don't know	I don't know	I don't know	I don't know	I don't know	I don't know	No	No	No	No	Yes	Yes	No	No	No	Yes	Yes	Yes	Yes	Yes	Yes	Yes		No	Strongly agree	Agree	Strongly agree	Agree	Strongly agree	Strongly agree	Agree	Agree	Agree	Neutral	Agree	Yes
2022-02-14 13:07:36	Yes	22	Male	Saudi	Medicine	4th year	Yes	All eye parts	No	0 - 12 hours	No	I don't know	No	Less than 6 hours	I don't know	Yes	No	Yes	Yes	No	Yes	No	Yes	Yes	Yes	Yes	Yes	Yes	Yes	Yes	I don't know	I don't know	Yes	Strongly agree	Strongly agree	Strongly agree	Strongly agree	Strongly agree	Strongly agree	Strongly agree	Strongly agree	Strongly agree	Strongly agree	Strongly agree	Yes
2022-02-14 13:41:16	Yes	23	Male	Saudi	Pharmacy	5th year	Yes	I don't know	Yes	13 - 24 hours	Yes	Glaucoma	Yes	Less than 6 hours	Donors while alive	No	No	Yes	No	Yes	Yes	Yes	No	No	No	No	No	No	Yes	Yes	No	No	No	Strongly agree	Agree	Agree	Agree	Agree	Agree	Agree	Neutral	Neutral	Strongly agree	Strongly agree	No
2022-02-14 13:43:37	Yes	23	Male	Saudi	Pharmacy	5th year	No	Optic nerve	I don't know	I don't know	I don't know	I don't know	I don't know	I don't know	I don't know	No	No	No	No	No	No	No	No	No	No	No	No	No	No	No	I don't know	Yes	I don't know	Neutral	Neutral	Neutral	Neutral	Neutral	Neutral	Neutral	Neutral	Neutral	Neutral	Neutral	Yes
2022-02-14 16:04:06	Yes	20	Male	Saudi	Medicine	2nd year	No	I don't know	I don't know	I don't know	Yes	Cataract	I don't know	I don't know	Donors while alive and their relatives (after death)	No	No	No	No	No	No	No	No	No	No	No	Yes	Yes	Yes	No	Yes		I don't know	Strongly agree	Strongly agree	Strongly agree	Strongly agree	Neutral	Neutral	Neutral	Agree	Agree	Agree	Agree	Yes
2022-02-14 22:16:26	Yes	22	Male	Saudi	Medicine	5th year	Yes	Retina	No	0 - 12 hours	I don't know	Contagious diseases	No	I don't know	Donors while alive	No	No	No	No	No	Yes	No	No	No	Yes	No	Yes	No	Yes	Yes	I don't know	I don't know	Yes	Agree	Neutral	Agree	Agree	Strongly disagree	Strongly disagree	Agree	Agree	Agree	Neutral	Agree	Maybe
2022-02-15 12:17:02	Yes	20	Male	Saudi	Pharmacy	2nd year	No	I don't know	Yes	13 - 24 hours	Yes	I don't know	I don't know	I don't know	Donors while alive and their relatives (after death)	No	No	No	No	No	No	No	No	No	Yes	No	Yes	Yes	Yes	No	I don't know	Yes	I don't know	Strongly agree	Strongly agree	Strongly agree	Strongly agree	Neutral	Neutral	Disagree	Agree	Agree	Agree	Agree	Yes
2022-02-15 12:18:49	Yes	19	Male	Saudi	Pharmacy	2nd year	No	I don't know	I don't know	I don't know	I don't know	I don't know	I don't know	Less than 24 hours	Donors while alive and their relatives (after death)	No	No	No	No	No	No	No	No	No	Yes	No	Yes	Yes	Yes	Yes	Yes		Yes	Strongly agree	Strongly agree	Strongly agree	Strongly agree	Neutral	Neutral	Neutral	Disagree	Disagree	Agree	Agree	Yes
2022-02-15 12:42:36	Yes	20	Male	Saudi	Pharmacy	2nd year	No	All eye parts	I don't know	13 - 24 hours	Yes	Glaucoma	I don't know	I don't know	Donors while alive and their relatives (after death)	No	No	No	No	No	No	No	No	No	Yes	No	Yes	Yes	Yes	No	I don't know	I don't know	I don't know	Strongly agree	Strongly agree	Disagree	Neutral	Neutral	Neutral	Neutral	Agree	Agree	Agree	Agree	Maybe
2022-02-15 13:10:52	Yes	19	Male	Saudi	Medicine	2nd year	No	I don't know	I don't know	I don't know	I don't know	Retinal diseases	Yes	I don't know	Donors while alive	No	No	No	No	No	No	No	No	No	Yes	No	No	Yes	Yes	No	Yes		Yes	Strongly agree	Strongly agree	Neutral	Neutral	Disagree	Disagree	Disagree	Disagree	Disagree	Strongly agree	Strongly agree	Yes
2022-02-16 14:19:45	Yes	20	Male	Saudi	Dentistry	3rd year	No	I don't know	I don't know	I don't know	I don't know	Cataract	I don't know	Less than 24 hours	Donors while alive and their relatives (after death)	No	No	No	No	No	No	No	No	No	Yes	No	Yes	Yes	Yes	Yes	I don't know	Yes	I don't know	Strongly agree	Strongly agree	Neutral	Neutral	Disagree	Disagree	Disagree	Neutral	Neutral	Neutral	Neutral	Yes
2022-02-16 16:26:41	Yes	20	Male	Saudi	Pharmacy	2nd year	No	I don't know	I don't know	I don't know	Yes	Cataract	I don't know	I don't know	Donors while alive and their relatives (after death)	No	No	No	No	No	No	No	No	No	Yes	No	Yes	Yes	Yes	Yes	Yes		Yes	Strongly agree	Strongly agree	Neutral	Neutral	Disagree	Disagree	Disagree	Disagree	Disagree	Disagree	Disagree	Yes
2022-02-16 23:55:43	Yes	24	Male	Saudi	Medicine	6th year	Yes	All eye parts	Yes	I don't know	I don't know	Contagious diseases	Yes	I don't know	Donors while alive and their relatives (after death)	Yes	Yes	No	No	No	Yes	Yes	No	No	Yes	Yes	Yes	Yes	Yes	Yes	Yes		No	Strongly agree	Agree	Neutral	Neutral	Disagree	Strongly disagree	Neutral	Neutral	Strongly disagree	Neutral	Neutral	Yes
2022-02-18 19:38:41	Yes	20	Male	Saudi	Dentistry	5th year	Yes	All eye parts	I don't know	I don't know	I don't know	Glaucoma	No	I don't know	I don't know	No	No	No	No	No	No	No	No	No	Yes	No	Yes	Yes	Yes	No	Yes		Yes	Strongly agree	Strongly agree	Neutral	Neutral	Disagree	Disagree	Disagree	Disagree	Disagree	Disagree	Disagree	Yes
2022-02-20 19:36:54	Yes	21	Male	Saudi	Pharmacy	4th year	No	I don't know	I don't know	I don't know	I don't know	I don't know	I don't know	I don't know	I don't know	No	No	No	No	No	No	No	No	No	Yes	No	Yes	Yes	Yes	Yes	Yes		Yes	Strongly agree	Strongly agree	Strongly agree	Strongly agree	Disagree	Disagree	Neutral	Agree	Agree	Neutral	Neutral	Yes
2022-02-21 09:10:41	Yes	20	Male	Saudi	Pharmacy	2nd year	No	All eye parts	No	25 - 48 hours	No	Cataract	No	1 month	Donors while alive and their relatives (after death)	No	No	No	No	No	No	No	No	No	Yes	No	No	Yes	Yes	Yes	Yes		Yes	Strongly agree	Strongly agree	Strongly agree	Neutral	Disagree	Disagree	Neutral	Neutral	Agree	Strongly agree	Strongly agree	Yes
2022-02-22 11:23:59	Yes	20	Male	Saudi	Pharmacy	2nd year	No	All eye parts	Yes	0 - 12 hours	I don't know	I don't know	Yes	I don't know	I don't know	No	No	No	No	No	No	No	No	No	Yes	No	No	Yes	Yes	Yes	Yes		Yes	Strongly agree	Strongly agree	Neutral	Neutral	Disagree	Disagree	Neutral	Disagree	Disagree	Strongly agree	Strongly agree	Yes
2022-02-22 13:47:52	Yes	21	Male	Saudi	Dentistry	3rd year	No	All eye parts	I don't know	13 - 24 hours	No	I don't know	No	12 days	I don't know	No	No	No	No	No	No	Yes	No	No	Yes	No	Yes	Yes	Yes	No	Yes		Yes	Strongly agree	Strongly agree	Neutral	Neutral	Disagree	Disagree	Disagree	Disagree	Disagree	Agree	Agree	Yes
2022-02-22 23:51:43	Yes	20	Male	Saudi	Dentistry	3rd year	Yes	Retina	I don't know	I don't know	I don't know	I don't know	I don't know	I don't know	Donors while alive	No	No	No	No	No	No	No	No	No	Yes	No	Yes	Yes	Yes	Yes	Yes		Yes	Agree	Agree	Neutral	Neutral	Strongly disagree	Strongly disagree	Neutral	Neutral	Neutral	Neutral	Neutral	Yes
2022-02-23 15:59:57	Yes	20	Male	Saudi	Pharmacy	2nd year	Yes	All eye parts	Yes	13 - 24 hours	Yes	Glaucoma	I don't know	I don't know	I don't know	No	No	No	No	No	No	No	No	No	Yes	No	No	No	Yes	No	Yes		Yes	Strongly agree	Strongly agree	Strongly disagree	Strongly agree	Neutral	Neutral	Neutral	Strongly disagree	Neutral	Strongly agree	Strongly agree	Yes
2022-02-24 11:02:03	Yes	20	Male	Saudi	Pharmacy	2nd year	Yes	All eye parts	Yes	13 - 24 hours	Yes	I don't know	I don't know	I don't know	I don't know	No	No	No	No	No	No	No	No	No	Yes	No	Yes	Yes	Yes	No	Yes		Yes	Agree	Agree	Neutral	Neutral	Disagree	Disagree	Neutral	Neutral	Neutral	Agree	Agree	Yes
2022-02-24 13:33:35	Yes	20	Male	Saudi	Pharmacy	2nd year	Yes	All eye parts	Yes	13 - 24 hours	No	Contagious diseases	No	7 days	Donors while alive	No	No	No	No	No	Yes	Yes	No	No	Yes	No	Yes	Yes	Yes	No	Yes		Yes	Strongly agree	Strongly agree	Neutral	Neutral	Strongly agree	Strongly agree	Neutral	Neutral	Neutral	Strongly agree	Strongly agree	Yes
2022-02-24 16:36:00	Yes	20	Male	Saudi	Pharmacy	3rd year	Yes	I don't know	I don't know	I don't know	I don't know	Contagious diseases	No	I don't know	Donors while alive	No	No	No	No	No	No	No	No	No	Yes	No	Yes	Yes	Yes	No	Yes		Yes	Strongly agree	Strongly agree	Neutral	Agree	Strongly disagree	Strongly disagree	Disagree	Disagree	Disagree	Agree	Agree	Yes
2022-02-25 04:46:25	Yes	23	Female	Saudi	Medicine	6th year	Yes	Cornea and sclera	No	0 - 12 hours	I don't know	I don't know	Yes	Less than 6 hours	Donors while alive and their relatives (after death)	No	No	No	No	No	Yes	No	No	No	Yes	No	Yes	No	Yes	Yes	Yes		Yes	Strongly agree	Agree	Strongly disagree	Neutral	Strongly disagree	Disagree	Disagree	Neutral	Strongly agree	Strongly agree	Strongly agree	Yes
2022-02-25 14:55:59	Yes	20	Male	Saudi	Pharmacy	2nd year	Yes	I don't know	I don't know	0 - 12 hours	Yes	Retinal diseases	Yes	I don't know	Donors while alive and their relatives (after death)	No	No	No	No	No	Yes	No	No	No	No	No	Yes	Yes	Yes	No	No	Yes	No	Strongly agree	Disagree	Disagree	Disagree	Agree	Agree	Disagree	Disagree	Disagree	Agree	Disagree	No
2022-02-25 18:00:04	Yes	20	Male	Saudi	Dentistry	2nd year	Yes	Retina	Yes	0 - 12 hours	Yes	Glaucoma	I don't know	I don't know	I don't know	No	No	No	No	No	No	No	No	No	Yes	No	Yes	Yes	Yes	Yes	Yes		No	Strongly agree	Strongly agree	Neutral	Strongly agree	Neutral	Neutral	Neutral	Neutral	Neutral	Strongly agree	Strongly agree	Yes
2022-02-26 02:29:41	Yes	23	Male	Saudi	Medicine	6th year	No	I don't know	Yes	0 - 12 hours	Yes	Contagious diseases	No	Less than 6 hours	Donors while alive and their relatives (after death)	No	No	No	Yes	No	Yes	No	No	No	Yes	No	No	No	No	Yes	No	Yes	No	Strongly agree	Strongly agree	Strongly agree	Strongly agree	Strongly disagree	Strongly disagree	Agree	Agree	Agree	Agree	Agree	Yes
2022-02-26 13:34:23	Yes	23	Male	Saudi	Medicine	6th year	Yes	Cornea and sclera	No	0 - 12 hours	I don't know	Contagious diseases	I don't know	Less than 6 hours	Donors while alive and their relatives (after death)	No	No	No	Yes	No	No	No	No	No	No	No	Yes	Yes	Yes	Yes	Yes		Yes	Strongly agree	Strongly agree	Strongly agree	Agree	Strongly disagree	Strongly disagree	Disagree	Disagree	Disagree	Agree	Strongly agree	Yes
2022-02-26 13:47:08	Yes	23	Male	Saudi	Medicine	6th year	Yes	All eye parts	Yes	13 - 24 hours	No	Contagious diseases	No	7 days	Donors while alive	Yes	No	No	No	Yes	No	No	No	No	Yes	No	Yes	Yes	Yes	No	Yes		No	Strongly agree	Strongly agree	Strongly agree	Strongly agree	Disagree	Disagree	Disagree	Agree	Agree	Strongly agree	Strongly agree	Yes
2022-02-26 18:11:14	Yes	20	Male	Saudi	Pharmacy	2nd year	Yes	I don't know	I don't know	I don't know	I don't know	I don't know	Yes	Less than 24 hours	Donors while alive	No	No	No	No	No	No	No	No	No	Yes	Yes	Yes	Yes	Yes	Yes	Yes		Yes	Strongly agree	Strongly agree	Strongly agree	Strongly agree	Disagree	Disagree	Disagree	Agree	Disagree	Strongly agree	Strongly agree	Yes
2022-02-26 21:26:52	Yes	20	Male	Saudi	Pharmacy	2nd year	Yes	All eye parts	No	25 - 48 hours	Yes	Glaucoma	No	I don't know	Donors while alive and their relatives (after death)	No	No	No	No	No	No	No	No	No	Yes	No	Yes	Yes	Yes	No	Yes		Yes	Strongly agree	Strongly agree	Disagree	Strongly agree	Disagree	Disagree	Neutral	Agree	Agree	Agree	Agree	Yes
2022-02-27 19:38:42	Yes	20	Male	Saudi	Medicine	2nd year	Yes	All eye parts	Yes	25 - 48 hours	No	Contagious diseases	I don't know	I don't know	I don't know	No	No	No	No	No	No	No	No	No	Yes	No	Yes	Yes	Yes	Yes	Yes		Yes	Strongly agree	Strongly agree	Strongly disagree	Strongly agree	Disagree	Disagree	Neutral	Neutral	Neutral	Strongly agree	Strongly agree	Yes
2022-02-28 15:26:38	Yes	23	Male	Saudi	Medicine	6th year	Yes	All eye parts	No	25 - 48 hours	No	Contagious diseases	No	Less than 6 hours	Donors while alive	No	No	No	No	No	No	No	No	No	Yes	No	Yes	Yes	Yes	No	Yes		No	Strongly agree	Strongly agree	Neutral	Strongly agree	Strongly disagree	Strongly disagree	Neutral	Neutral	Neutral	Strongly agree	Strongly agree	Yes
2022-02-28 21:45:42	Yes	20	Male	Saudi	Pharmacy	2nd year	Yes	All eye parts	No	25 - 48 hours	No	Contagious diseases	No	I don't know	I don't know	No	No	No	Yes	No	Yes	No	No	No	Yes	No	Yes	Yes	Yes	Yes	Yes		Yes	Strongly agree	Strongly agree	Neutral	Strongly agree	Disagree	Disagree	Disagree	Disagree	Agree	Strongly agree	Strongly agree	Yes
2022-03-01 09:34:13	Yes	23	Male	Saudi	Medicine	6th year	Yes	Optic nerve	Yes	13 - 24 hours	Yes	Contagious diseases	Yes	Less than 6 hours	Donors while alive and their relatives (after death)	Yes	Yes	No	No	No	No	No	No	No	Yes	No	Yes	Yes	Yes	Yes	Yes		Yes	Strongly agree	Strongly agree	Strongly agree	Strongly agree	Disagree	Disagree	Disagree	Disagree	Disagree	Neutral	Strongly agree	Yes
2022-03-01 11:11:29	Yes	20	Male	Saudi	Pharmacy	2nd year	Yes	All eye parts	Yes	0 - 12 hours	No	Glaucoma	No	Less than 24 hours	Donors while alive and their relatives (after death)	No	No	No	No	No	No	No	No	No	Yes	No	No	Yes	Yes	No	Yes		Yes	Strongly agree	Strongly agree	Strongly agree	Strongly agree	Strongly disagree	Strongly disagree	Disagree	Disagree	Disagree	Strongly agree	Strongly agree	Yes
2022-03-01 20:12:46	Yes	20	Male	Saudi	Pharmacy	2nd year	Yes	Optic nerve	Yes	13 - 24 hours	No	Cataract	No	Less than 24 hours	Donors while alive and their relatives (after death)	No	No	No	No	No	No	No	No	No	Yes	No	Yes	Yes	Yes	Yes	Yes		Yes	Strongly agree	Strongly agree	Neutral	Strongly agree	Disagree	Disagree	Disagree	Disagree	Disagree	Strongly agree	Strongly agree	Yes
2022-03-02 01:23:30	Yes	20	Male	Saudi	Medicine	2nd year	No	Retina	No	13 - 24 hours	No	Contagious diseases	No	Less than 6 hours	Donors while alive and their relatives (after death)	No	No	No	No	No	No	No	No	No	Yes	No	Yes	Yes	Yes	Yes	Yes		Yes	Strongly agree	Strongly agree	Neutral	Strongly agree	Strongly disagree	Strongly disagree	Disagree	Disagree	Disagree	Strongly agree	Strongly agree	Yes
2022-03-02 09:30:13	Yes	20	Male	Saudi	Pharmacy	2nd year	Yes	Retina	No	0 - 12 hours	No	Glaucoma	Yes	I don't know	I don't know	No	No	No	No	No	No	Yes	No	No	No	No	Yes	Yes	Yes	No	Yes		Yes	Neutral	Neutral	Neutral	Strongly agree	Neutral	Neutral	Disagree	Neutral	Neutral	Strongly agree	Strongly agree	Yes
2022-03-03 07:21:04	Yes	19	Male	Saudi	Medical Rehabilitation (PT, OT, & RT)	2nd year	Yes	Cornea and sclera	Yes	13 - 24 hours	Yes	Glaucoma	No	Less than 24 hours	Donors while alive and their relatives (after death)	No	No	No	No	No	No	No	No	No	Yes	No	Yes	Yes	Yes	Yes	No	No	No	Strongly agree	Strongly agree	Neutral	Strongly agree	Agree	Agree	Agree	Agree	Agree	Strongly agree	Strongly agree	No
2022-03-03 11:32:08	Yes	20	Male	Saudi	Medical Rehabilitation (PT, OT, & RT)	2nd year	No	All eye parts	No	0 - 12 hours	No	I don't know	I don't know	I don't know	Donors while alive	No	No	No	No	No	No	No	No	No	Yes	No	Yes	Yes	Yes	No	Yes		Yes	Strongly agree	Strongly agree	Neutral	Strongly agree	Strongly disagree	Strongly disagree	Strongly disagree	Strongly disagree	Strongly disagree	Strongly agree	Strongly agree	Yes
2022-03-03 14:23:42	Yes	20	Male	Saudi	Medical Rehabilitation (PT, OT, & RT)	2nd year	No	All eye parts	No	0 - 12 hours	No	Glaucoma	No	Less than 24 hours	Donors while alive and their relatives (after death)	No	No	No	No	No	No	No	No	No	Yes	No	Yes	Yes	Yes	Yes	No	No	No	Agree	Disagree	Agree	Disagree	Agree	Agree	Agree	Agree	Agree	Agree	Agree	Yes
2022-03-03 14:25:31	Yes	20	Male	Saudi	Medical Rehabilitation (PT, OT, & RT)	2nd year	No	Retina	No	0 - 12 hours	No	Contagious diseases	No	Less than 24 hours	Donors while alive and their relatives (after death)	No	No	No	No	No	No	No	No	No	Yes	No	Yes	Yes	Yes	Yes	Yes		Yes	Strongly agree	Strongly agree	Strongly agree	Strongly agree	Strongly disagree	Strongly disagree	Disagree	Disagree	Disagree	Strongly agree	Strongly agree	Yes
2022-03-03 15:19:10	Yes	20	Male	Saudi	Medical Rehabilitation (PT, OT, & RT)	2nd year	Yes	All eye parts	No	13 - 24 hours	No	Contagious diseases	No	Less than 24 hours	Donors while alive and their relatives (after death)	No	No	No	No	No	No	No	No	No	Yes	No	Yes	Yes	Yes	Yes	Yes		Yes	Strongly agree	Strongly agree	Neutral	Neutral	Disagree	Disagree	Neutral	Neutral	Neutral	Strongly agree	Strongly agree	Yes
2022-03-03 17:10:32	Yes	21	Male	Saudi	Medical Rehabilitation (PT, OT, & RT)	2nd year	Yes	All eye parts	No	13 - 24 hours	I don't know	Contagious diseases	No	Less than 24 hours	Donors while alive and their relatives (after death)	No	No	No	No	No	No	No	No	No	Yes	No	Yes	Yes	Yes	Yes	Yes		Yes	Strongly agree	Strongly agree	Strongly agree	Strongly agree	Strongly disagree	Strongly disagree	Strongly disagree	Strongly disagree	Strongly disagree	Strongly agree	Strongly agree	Yes
2022-03-04 01:26:35	Yes	20	Male	Saudi	Medical Rehabilitation (PT, OT, & RT)	2nd year	Yes	Cornea and sclera	No	13 - 24 hours	No	Contagious diseases	No	Less than 24 hours	Donors while alive and their relatives (after death)	No	No	No	No	No	No	No	No	No	Yes	No	Yes	Yes	Yes	No	Yes		Yes	Strongly agree	Strongly agree	Strongly agree	Strongly agree	Strongly disagree	Strongly disagree	Strongly disagree	Strongly disagree	Strongly disagree	Strongly agree	Strongly agree	Yes
2022-03-04 09:24:19	Yes	20	Male	Saudi	Medical Rehabilitation (PT, OT, & RT)	2nd year	Yes	Retina	No	0 - 12 hours	No	Cataract	No	Less than 6 hours	Donors while alive	No	No	No	No	No	No	No	No	No	No	Yes	Yes	Yes	Yes	Yes	Yes		Yes	Strongly agree	Strongly agree	Strongly agree	Strongly agree	Neutral	Neutral	Disagree	Neutral	Disagree	Strongly agree	Strongly agree	Yes
2022-03-04 12:59:15	Yes	20	Male	Saudi	Medical Rehabilitation (PT, OT, & RT)	2nd year	No	Retina	No	13 - 24 hours	No	Contagious diseases	No	Less than 24 hours	Donors while alive and their relatives (after death)	No	No	No	No	No	No	No	No	No	Yes	No	Yes	Yes	Yes	Yes	Yes		Yes	Strongly agree	Strongly agree	Neutral	Neutral	Disagree	Disagree	Disagree	Disagree	Disagree	Strongly agree	Strongly agree	Yes
2022-03-04 15:51:13	Yes	21	Male	Saudi	Dentistry	3rd year	No	All eye parts	No	0 - 12 hours	No	Cataract	No	Less than 6 hours	Donors while alive	No	No	No	No	No	No	No	No	No	Yes	No	No	No	Yes	No	Yes		Yes	Strongly agree	Strongly agree	Neutral	Neutral	Disagree	Disagree	Neutral	Neutral	Neutral	Strongly agree	Strongly agree	Yes
2022-03-04 21:45:26	Yes	20	Male	Saudi	Medical Rehabilitation (PT, OT, & RT)	2nd year	No	Cornea and sclera	I don't know	I don't know	I don't know	I don't know	I don't know	I don't know	Donors while alive	No	No	No	No	No	No	No	No	No	Yes	No	No	No	Yes	No	Yes		Yes	Strongly agree	Strongly agree	Strongly agree	Neutral	Disagree	Disagree	Neutral	Disagree	Disagree	Strongly agree	Strongly agree	Yes
2022-03-05 23:55:05	Yes	20	Male	Saudi	Medical Rehabilitation (PT, OT, & RT)	2nd year	No	I don't know	I don't know	I don't know	I don't know	I don't know	I don't know	I don't know	I don't know	No	No	No	No	No	No	No	No	No	Yes	No	Yes	Yes	Yes	Yes	Yes		I don't know	Strongly agree	Strongly agree	Strongly agree	Neutral	Disagree	Disagree	Disagree	Disagree	Disagree	Strongly agree	Strongly agree	Yes
2022-03-06 15:19:53	Yes	20	Male	Saudi	Medical Rehabilitation (PT, OT, & RT)	2nd year	Yes	I don't know	I don't know	I don't know	I don't know	I don't know	I don't know	I don't know	I don't know	No	No	No	No	No	No	No	No	No	Yes	Yes	Yes	Yes	Yes	Yes	Yes		Yes	Strongly agree	Strongly agree	Strongly disagree	Agree	Strongly disagree	Strongly disagree	Strongly disagree	Strongly disagree	Strongly disagree	Strongly agree	Strongly agree	Yes
2022-03-06 23:18:10	Yes	20	Male	Saudi	Medical Rehabilitation (PT, OT, & RT)	2nd year	Yes	I don't know	I don't know	0 - 12 hours	Yes	Cataract	Yes	I don't know	Donors while alive	No	No	No	No	No	No	No	No	No	Yes	No	Yes	Yes	Yes	Yes	Yes		Yes	Strongly agree	Strongly agree	Neutral	Neutral	Neutral	Neutral	Neutral	Neutral	Neutral	Strongly agree	Strongly agree	Yes
2022-03-07 17:18:30	Yes	20	Male	Saudi	Medical Rehabilitation (PT, OT, & RT)	2nd year	No	Retina	No	I don't know	I don't know	I don't know	No	Less than 6 hours	Donors while alive	No	No	No	No	No	Yes	No	No	No	Yes	No	Yes	No	Yes	No	Yes		Yes	Strongly agree	Strongly agree	Strongly disagree	Strongly disagree	Disagree	Disagree	Disagree	Disagree	Disagree	Strongly agree	Strongly agree	Yes
2022-03-08 13:47:38	Yes	20	Male	Saudi	Medical Rehabilitation (PT, OT, & RT)	2nd year	No	I don't know	I don't know	I don't know	I don't know	I don't know	I don't know	I don't know	Donors while alive	No	Yes	No	No	No	No	No	No	No	Yes	Yes	Yes	Yes	Yes	Yes	Yes		Yes	Strongly agree	Strongly agree	Strongly agree	Strongly agree	Disagree	Disagree	Disagree	Disagree	Disagree	Strongly agree	Strongly agree	Maybe
2022-03-09 10:05:30	Yes	20	Male	Saudi	Medicine	3rd year	No	I don't know	No	0 - 12 hours	No	Retinal diseases	No	I don't know	Donors while alive	No	No	No	No	No	Yes	No	No	No	Yes	No	No	No	Yes	Yes	No	No	No	Disagree	Neutral	Agree	Agree	Strongly agree	Strongly agree	Agree	Neutral	Neutral	Strongly agree	Strongly disagree	No
2022-03-09 18:46:31	Yes	20	Male	Saudi	Medical Rehabilitation (PT, OT, & RT)	2nd year	No	I don't know	I don't know	0 - 12 hours	I don't know	Cataract	I don't know	Less than 6 hours	Donors while alive	No	No	No	No	No	No	No	No	No	Yes	No	Yes	Yes	Yes	Yes	Yes		Yes	Strongly agree	Strongly agree	Neutral	Neutral	Disagree	Disagree	Disagree	Disagree	Disagree	Strongly agree	Strongly agree	Maybe
2022-03-10 01:19:01	Yes	20	Male	Saudi	Medical Rehabilitation (PT, OT, & RT)	2nd year	Yes	Cornea and sclera	No	25 - 48 hours	No	Cataract	No	I don't know	Donors while alive	No	Yes	No	No	No	Yes	No	No	No	Yes	No	Yes	Yes	Yes	Yes	Yes		Yes	Strongly agree	Strongly agree	Strongly agree	Neutral	Disagree	Disagree	Neutral	Neutral	Neutral	Strongly agree	Strongly agree	Yes
2022-03-10 11:31:24	Yes	19	Male	Saudi	Medicine	2nd year	Yes	Retina	No	0 - 12 hours	No	Contagious diseases	No	Less than 6 hours	Donors while alive	Yes	Yes	Yes	No	Yes	Yes	Yes	No	No	Yes	Yes	Yes	Yes	Yes	Yes	Yes		Yes	Strongly agree	Strongly agree	Strongly agree	Strongly agree	Disagree	Disagree	Disagree	Disagree	Disagree	Agree	Agree	Yes
2022-03-10 14:28:06	Yes	19	Male	Saudi	Medicine	2nd year	No	All eye parts	No	0 - 12 hours	No	Contagious diseases	No	Less than 6 hours	Donors while alive	No	No	No	No	No	No	No	No	No	Yes	No	Yes	Yes	Yes	Yes	Yes		Yes	Strongly agree	Strongly agree	Strongly agree	Strongly agree	Disagree	Disagree	Disagree	Disagree	Disagree	Agree	Agree	Yes
2022-03-10 20:12:52	Yes	20	Male	Saudi	Pharmacy	2nd year	Yes	Cornea and sclera	No	13 - 24 hours	No	Contagious diseases	No	Less than 24 hours	Donors while alive	No	No	No	No	No	No	No	No	No	Yes	No	Yes	Yes	Yes	Yes	Yes		Yes	Strongly agree	Strongly agree	Strongly agree	Neutral	Disagree	Disagree	Disagree	Disagree	Agree	Agree	Agree	Yes
2022-03-10 23:05:56	Yes	19	Male	Saudi	Pharmacy	2nd year	No	I don't know	Yes	0 - 12 hours	No	I don't know	No	Less than 24 hours	Donors while alive	No	Yes	Yes	No	No	No	No	No	No	Yes	No	Yes	Yes	Yes	Yes	Yes		Yes	Strongly agree	Strongly agree	Neutral	Neutral	Disagree	Disagree	Disagree	Neutral	Strongly agree	Strongly agree	Strongly agree	Yes
2022-03-11 00:03:14	Yes	20	Male	Saudi	Pharmacy	3rd year	No	All eye parts	No	13 - 24 hours	No	Contagious diseases	No	I don't know	Donors while alive	No	No	No	No	No	No	No	No	No	Yes	Yes	Yes	Yes	Yes	No	Yes		Yes	Strongly agree	Strongly agree	Strongly agree	Neutral	Disagree	Disagree	Disagree	Disagree	Disagree	Strongly agree	Strongly agree	Yes
2022-03-12 20:29:06	Yes	19	Male	Saudi	Medical Rehabilitation (PT, OT, & RT)	2nd year	No	All eye parts	No	0 - 12 hours	No	Glaucoma	No	Less than 6 hours	Donors while alive	No	No	No	No	No	No	No	No	No	Yes	No	Yes	Yes	Yes	Yes	Yes		No	Strongly agree	Strongly agree	Neutral	Neutral	Neutral	Neutral	Disagree	Disagree	Disagree	Strongly agree	Strongly agree	Yes
2022-03-13 12:21:33	Yes	20	Male	Saudi	Pharmacy	2nd year	Yes	All eye parts	Yes	0 - 12 hours	No	Contagious diseases	No	1 month	Donors while alive	No	No	No	No	No	No	Yes	No	No	Yes	No	Yes	Yes	Yes	Yes	No	No	No	Agree	Disagree	Disagree	Disagree	Agree	Agree	Agree	Agree	Agree	Strongly agree	Strongly agree	Yes
2022-03-14 10:05:32	Yes	20	Male	Saudi	Pharmacy	2nd year	Yes	Cornea and sclera	No	0 - 12 hours	No	Contagious diseases	No	Less than 6 hours	Donors while alive	No	No	No	No	No	No	No	No	No	Yes	No	Yes	Yes	Yes	Yes	Yes		No	Strongly agree	Strongly agree	Neutral	Neutral	Disagree	Disagree	Disagree	Agree	Agree	Strongly agree	Strongly agree	Yes
2022-03-14 10:57:16	Yes	19	Male	Saudi	Pharmacy	2nd year	Yes	All eye parts	No	13 - 24 hours	No	I don't know	I don't know	I don't know	Donors while alive	No	No	No	No	No	No	No	No	No	Yes	No	Yes	Yes	Yes	No	Yes		Yes	Strongly agree	Strongly agree	Neutral	Neutral	Neutral	Neutral	Neutral	Neutral	Neutral	Strongly agree	Strongly agree	Yes
2022-03-14 13:36:13	Yes	19	Male	Saudi	Pharmacy	2nd year	Yes	All eye parts	No	13 - 24 hours	No	Contagious diseases	No	Less than 24 hours	Donors while alive	No	No	No	No	No	Yes	No	Yes	No	Yes	No	Yes	Yes	Yes	No	Yes		Yes	Strongly agree	Strongly agree	Neutral	Neutral	Strongly agree	Strongly agree	Neutral	Neutral	Neutral	Neutral	Neutral	Yes
2022-03-14 16:41:36	Yes	20	Male	Saudi	Pharmacy	3rd year	No	All eye parts	No	13 - 24 hours	No	Glaucoma	No	Less than 24 hours	Donors while alive	No	No	No	No	No	No	No	No	No	Yes	No	Yes	Yes	Yes	No	Yes		No	Strongly agree	Strongly agree	Neutral	Neutral	Disagree	Disagree	Disagree	Disagree	Disagree	Agree	Agree	Yes
2022-03-14 19:01:03	Yes	19	Male	Saudi	Pharmacy	2nd year	Yes	All eye parts	No	0 - 12 hours	No	I don't know	Yes	Less than 6 hours	Donors while alive	No	No	No	No	No	No	No	No	No	Yes	No	Yes	Yes	Yes	No	Yes		Yes	Strongly agree	Strongly agree	Neutral	Neutral	Disagree	Disagree	Disagree	Disagree	Disagree	Agree	Agree	Yes
2022-03-15 11:16:26	Yes	20	Male	Saudi	Medical Rehabilitation (PT, OT, & RT)	2nd year	Yes	All eye parts	Yes	0 - 12 hours	No	Cataract	Yes	Less than 24 hours	Donors while alive and their relatives (after death)	No	No	No	No	No	No	No	No	No	No	No	Yes	Yes	Yes	No	Yes		Yes	Strongly agree	Strongly agree	Strongly agree	Strongly agree	Neutral	Neutral	Neutral	Neutral	Neutral	Agree	Agree	Yes
2022-03-15 14:12:00	Yes	20	Male	Saudi	Medical Rehabilitation (PT, OT, & RT)	2nd year	Yes	All eye parts	Yes	0 - 12 hours	Yes	Retinal diseases	No	I don't know	Donors while alive	No	No	No	No	No	Yes	No	No	No	No	No	Yes	Yes	Yes	No	Yes		Yes	Strongly agree	Strongly agree	Neutral	Neutral	Disagree	Disagree	Disagree	Disagree	Disagree	Agree	Agree	Yes
2022-03-15 20:41:37	Yes	19	Male	Non-Saudi	Medicine	2nd year	No	Retina	Yes	13 - 24 hours	No	Cataract	No	Less than 24 hours	Donors relatives	No	No	No	No	No	No	No	No	No	Yes	No	Yes	Yes	Yes	No	Yes		Yes	Strongly agree	Strongly agree	Neutral	Neutral	Disagree	Agree	Disagree	Agree	Disagree	Agree	Agree	Yes
2022-03-16 17:07:59	Yes	20	Male	Saudi	Medical Rehabilitation (PT, OT, & RT)	2nd year	Yes	I don't know	I don't know	I don't know	Yes	I don't know	I don't know	Less than 6 hours	I don't know	No	No	No	No	No	No	No	No	No	Yes	Yes	Yes	Yes	Yes	Yes	Yes		Yes	Strongly agree	Strongly agree	Strongly agree	Strongly agree	Neutral	Neutral	Neutral	Neutral	Neutral	Agree	Agree	Yes
2022-03-17 15:36:52	Yes	20	Male	Saudi	Medical Rehabilitation (PT, OT, & RT)	2nd year	No	I don't know	Yes	0 - 12 hours	No	I don't know	I don't know	I don't know	Donors while alive	No	No	No	No	No	No	No	No	No	Yes	No	Yes	Yes	Yes	Yes	Yes		I don't know	Strongly agree	Strongly agree	Neutral	Neutral	Disagree	Disagree	Neutral	Neutral	Neutral	Agree	Agree	Yes
2022-03-18 14:08:22	Yes	19	Male	Saudi	Medicine	2nd year	Yes	All eye parts	No	I don't know	I don't know	I don't know	Yes	I don't know	Donors while alive	No	No	No	Yes	Yes	No	No	No	No	Yes	Yes	Yes	Yes	Yes	Yes	Yes		Yes	Strongly agree	Strongly agree	Strongly agree	Neutral	Disagree	Disagree	Neutral	Neutral	Neutral	Strongly agree	Strongly agree	Yes
2022-03-18 18:15:36	Yes	19	Male	Saudi	Medicine	2nd year	Yes	All eye parts	No	0 - 12 hours	No	I don't know	I don't know	Less than 6 hours	Donors while alive	No	No	No	No	No	No	No	No	No	Yes	No	Yes	Yes	Yes	No	Yes		Yes	Strongly agree	Strongly agree	Strongly agree	Neutral	Disagree	Disagree	Agree	Agree	Strongly agree	Strongly agree	Strongly agree	Yes
2022-03-20 00:29:49	Yes	20	Male	Saudi	Medical Rehabilitation (PT, OT, & RT)	2nd year	Yes	I don't know	I don't know	0 - 12 hours	I don't know	I don't know	Yes	I don't know	Donors while alive	No	No	No	No	No	No	No	No	No	Yes	No	Yes	Yes	Yes	Yes	Yes		Yes	Strongly agree	Strongly agree	Neutral	Neutral	Neutral	Neutral	Neutral	Neutral	Neutral	Strongly agree	Strongly agree	Yes
2022-03-20 11:08:58	Yes	19	Male	Saudi	Medicine	2nd year	Yes	All eye parts	No	I don't know	I don't know	I don't know	I don't know	Less than 6 hours	Donors while alive	No	Yes	No	No	No	No	No	No	No	Yes	No	Yes	Yes	Yes	No	Yes		Yes	Strongly agree	Strongly agree	Neutral	Neutral	Disagree	Disagree	Neutral	Neutral	Neutral	Strongly agree	Strongly agree	Yes
2022-03-20 23:19:45	Yes	20	Male	Saudi	Medical Rehabilitation (PT, OT, & RT)	3rd year	Yes	I don't know	I don't know	0 - 12 hours	I don't know	I don't know	Yes	Less than 6 hours	Donors while alive	No	No	No	No	No	No	No	No	No	No	No	Yes	Yes	Yes	No	Yes		I don't know	Agree	Agree	Neutral	Agree	Agree	Agree	Agree	Agree	Agree	Strongly agree	Strongly agree	Yes
2022-03-21 22:04:27	Yes	19	Male	Saudi	Medicine	2nd year	No	All eye parts	Yes	I don't know	I don't know	I don't know	I don't know	Less than 6 hours	Donors while alive	No	No	No	No	No	No	No	No	No	Yes	No	Yes	Yes	Yes	Yes	Yes		I don't know	Strongly agree	Strongly agree	Strongly agree	Strongly agree	Neutral	Neutral	Neutral	Agree	Agree	Strongly agree	Strongly agree	Yes
2022-03-23 00:28:18	Yes	20	Male	Saudi	Pharmacy	2nd year	No	All eye parts	Yes	I don't know	I don't know	I don't know	Yes	I don't know	Donors while alive and their relatives (after death)	No	No	No	No	No	No	No	No	No	Yes	No	Yes	Yes	Yes	Yes	Yes		I don't know	Strongly agree	Strongly agree	Neutral	Neutral	Neutral	Neutral	Neutral	Agree	Agree	Strongly agree	Strongly agree	Yes
2022-03-23 14:26:17	Yes	20	Male	Saudi	Pharmacy	2nd year	Yes	I don't know	I don't know	0 - 12 hours	Yes	Cataract	Yes	Less than 6 hours	I don't know	No	No	No	No	No	No	No	No	No	Yes	No	Yes	Yes	Yes	No	Yes		Yes	Strongly agree	Strongly agree	Neutral	Neutral	Disagree	Disagree	Disagree	Neutral	Disagree	Agree	Agree	Yes
2022-03-23 15:25:14	Yes	19	Male	Saudi	Pharmacy	2nd year	No	All eye parts	I don't know	I don't know	Yes	Retinal diseases	I don't know	Less than 6 hours	Donors while alive	No	No	No	No	No	No	No	No	No	Yes	No	Yes	Yes	Yes	No	Yes		Yes	Strongly agree	Strongly agree	Neutral	Neutral	Disagree	Disagree	Agree	Agree	Agree	Agree	Agree	Yes
2022-03-23 16:56:37	Yes	21	Male	Saudi	Medical Rehabilitation (PT, OT, & RT)	3rd year	Yes	All eye parts	Yes	0 - 12 hours	Yes	I don't know	Yes	Less than 24 hours	Donors while alive	No	No	No	No	No	No	No	No	No	Yes	No	Yes	Yes	Yes	No	Yes		No	Strongly agree	Strongly agree	Neutral	Neutral	Neutral	Neutral	Disagree	Neutral	Neutral	Agree	Agree	Yes
2022-03-23 18:15:27	Yes	19	Male	Saudi	Medicine	2nd year	Yes	Cornea and sclera	Yes	0 - 12 hours	No	Cataract	I don't know	I don't know	I don't know	Yes	Yes	Yes	No	No	No	No	No	No	Yes	No	Yes	Yes	Yes	No	Yes		Yes	Strongly agree	Strongly agree	Neutral	Neutral	Disagree	Disagree	Neutral	Neutral	Neutral	Strongly agree	Strongly agree	Yes
2022-03-23 19:30:00	Yes	20	Male	Saudi	Pharmacy	2nd year	No	All eye parts	I don't know	I don't know	Yes	Retinal diseases	I don't know	Less than 6 hours	Donors while alive	No	No	No	No	No	Yes	No	No	No	Yes	No	Yes	Yes	Yes	No	Yes		I don't know	Strongly agree	Strongly agree	Neutral	Neutral	Neutral	Neutral	Disagree	Neutral	Neutral	Strongly agree	Strongly agree	Maybe
2022-03-23 22:11:32	Yes	19	Male	Saudi	Medical Rehabilitation (PT, OT, & RT)	2nd year	No	All eye parts	No	0 - 12 hours	Yes	Cataract	I don't know	I don't know	Donors while alive	No	No	No	No	No	Yes	No	No	No	Yes	No	Yes	Yes	Yes	No	I don't know	I don't know	I don't know	Strongly agree	Strongly agree	Neutral	Neutral	Neutral	Neutral	Neutral	Neutral	Neutral	Strongly agree	Strongly agree	Yes
2022-03-24 07:35:15	Yes	19	Male	Saudi	Medicine	2nd year	No	All eye parts	I don't know	I don't know	Yes	I don't know	Yes	I don't know	Donors while alive	No	No	No	No	No	No	No	No	No	Yes	Yes	Yes	Yes	Yes	No	Yes		I don't know	Strongly agree	Strongly agree	Neutral	Neutral	Disagree	Disagree	Neutral	Neutral	Neutral	Agree	Agree	Yes
2022-03-24 11:03:25	Yes	19	Male	Saudi	Medical Rehabilitation (PT, OT, & RT)	2nd year	Yes	All eye parts	I don't know	I don't know	I don't know	Glaucoma	I don't know	I don't know	I don't know	No	Yes	No	No	No	No	No	No	No	Yes	No	Yes	Yes	Yes	No	Yes		Yes	Strongly agree	Strongly agree	Disagree	Disagree	Disagree	Disagree	Neutral	Neutral	Neutral	Strongly agree	Strongly agree	Yes
2022-03-24 16:38:19	Yes	19	Male	Saudi	Medical Rehabilitation (PT, OT, & RT)	2nd year	No	All eye parts	Yes	I don't know	Yes	I don't know	Yes	Less than 6 hours	Donors while alive	No	No	No	No	No	No	No	No	No	Yes	No	Yes	Yes	Yes	Yes	I don't know	Yes	I don't know	Strongly agree	Strongly agree	Neutral	Neutral	Disagree	Disagree	Neutral	Neutral	Neutral	Strongly agree	Strongly agree	Yes
2022-03-25 11:02:01	Yes	21	Male	Saudi	Pharmacy	3rd year	No	I don't know	I don't know	I don't know	I don't know	Cataract	I don't know	Less than 24 hours	I don't know	No	No	No	No	No	No	No	No	No	Yes	No	Yes	Yes	Yes	No	Yes		No	Strongly agree	Strongly agree	Agree	Agree	Disagree	Disagree	Neutral	Neutral	Disagree	Agree	Agree	Yes
2022-03-25 12:21:13	Yes	19	Male	Saudi	Pharmacy	2nd year	No	I don't know	Yes	I don't know	No	Glaucoma	I don't know	Less than 6 hours	I don't know	No	No	No	No	No	No	No	No	No	Yes	No	Yes	Yes	Yes	No	Yes		Yes	Strongly agree	Strongly agree	Neutral	Neutral	Disagree	Disagree	Neutral	Neutral	Disagree	Disagree	Disagree	Yes
2022-03-25 16:40:41	Yes	19	Male	Saudi	Pharmacy	2nd year	No	I don't know	I don't know	I don't know	Yes	I don't know	I don't know	Less than 6 hours	I don't know	No	No	No	No	No	No	No	No	No	Yes	No	Yes	No	Yes	No	Yes		Yes	Strongly agree	Strongly agree	Neutral	Neutral	Neutral	Neutral	Neutral	Neutral	Disagree	Agree	Agree	Yes
2022-03-26 03:13:59	Yes	20	Male	Saudi	Dentistry	2nd year	No	All eye parts	No	25 - 48 hours	No	I don't know	I don't know	I don't know	I don't know	No	No	No	No	No	No	No	No	No	Yes	Yes	Yes	Yes	Yes	Yes	Yes		Yes	Strongly agree	Strongly agree	Strongly agree	Strongly agree	Neutral	Neutral	Neutral	Neutral	Agree	Agree	Agree	Yes
2022-03-26 19:00:54	Yes	19	Male	Saudi	Medical Rehabilitation (PT, OT, & RT)	2nd year	No	I don't know	I don't know	I don't know	I don't know	Retinal diseases	I don't know	Less than 6 hours	Donors while alive	No	No	No	No	No	Yes	No	No	No	Yes	No	Yes	Yes	Yes	Yes	Yes		I don't know	Strongly agree	Strongly agree	Strongly agree	Strongly agree	Neutral	Neutral	Disagree	Disagree	Disagree	Agree	Agree	Yes
2022-03-26 20:17:59	Yes	19	Male	Saudi	Medicine	2nd year	Yes	All eye parts	I don't know	I don't know	I don't know	I don't know	I don't know	Less than 6 hours	Donors while alive	No	No	No	No	No	No	No	No	No	Yes	No	Yes	Yes	No	No	Yes		Yes	Strongly agree	Strongly agree	Neutral	Neutral	Disagree	Disagree	Neutral	Neutral	Neutral	Strongly agree	Strongly agree	Yes
2022-03-27 14:06:59	Yes	19	Male	Saudi	Medical Rehabilitation (PT, OT, & RT)	2nd year	No	I don't know	Yes	0 - 12 hours	I don't know	I don't know	I don't know	Less than 6 hours	Donors while alive	No	No	No	No	No	No	No	No	No	Yes	No	Yes	Yes	Yes	No	Yes		Yes	Strongly agree	Strongly agree	Strongly agree	Strongly agree	Disagree	Disagree	Disagree	Disagree	Disagree	Strongly agree	Strongly agree	Yes
2022-03-27 16:37:11	Yes	19	Male	Saudi	Medical Rehabilitation (PT, OT, & RT)	2nd year	No	I don't know	Yes	I don't know	Yes	I don't know	Yes	Less than 6 hours	Donors while alive	No	No	No	No	No	No	No	No	No	No	Yes	Yes	Yes	Yes	No	Yes		I don't know	Strongly agree	Strongly agree	Strongly agree	Strongly agree	Neutral	Neutral	Disagree	Disagree	Disagree	Agree	Agree	Yes
2022-03-27 21:49:12	Yes	22	Male	Saudi	Dentistry	4th year	No	I don't know	I don't know	I don't know	I don't know	Cataract	I don't know	Less than 6 hours	Donors while alive	No	No	No	No	No	No	No	No	No	No	Yes	Yes	Yes	Yes	No	Yes		Yes	Strongly agree	Strongly agree	Strongly agree	Strongly agree	Neutral	Neutral	Disagree	Agree	Disagree	Agree	Agree	Yes
2022-03-28 08:48:16	Yes	20	Male	Saudi	Pharmacy	3rd year	No	I don't know	I don't know	0 - 12 hours	Yes	Contagious diseases	I don't know	Less than 6 hours	Donors relatives	No	No	No	No	No	Yes	No	No	No	Yes	No	Yes	Yes	Yes	Yes	Yes		I don't know	Strongly agree	Strongly agree	Strongly agree	Agree	Disagree	Disagree	Disagree	Neutral	Disagree	Strongly agree	Strongly agree	Yes
2022-03-28 10:15:40	Yes	19	Male	Saudi	Pharmacy	2nd year	No	All eye parts	No	0 - 12 hours	No	I don't know	No	I don't know	Donors while alive	No	No	No	No	No	No	No	No	No	Yes	No	Yes	Yes	Yes	No	No	No	No	Strongly agree	Strongly agree	Neutral	Neutral	Agree	Agree	Neutral	Agree	Neutral	Neutral	Neutral	No
2022-03-28 12:35:48	Yes	20	Male	Saudi	Pharmacy	3rd year	No	All eye parts	No	13 - 24 hours	No	Cataract	No	Less than 6 hours	Donors while alive	No	No	No	No	No	No	No	No	No	Yes	Yes	Yes	Yes	Yes	Yes	Yes		Yes	Strongly agree	Agree	Agree	Agree	Neutral	Neutral	Disagree	Disagree	Disagree	Agree	Agree	Yes
2022-03-29 13:11:03	Yes	20	Male	Non-Saudi	Medical Rehabilitation (PT, OT, & RT)	2nd year	No	I don't know	I don't know	0 - 12 hours	No	Glaucoma	No	Less than 24 hours	Donors relatives	No	No	No	No	No	No	No	No	No	Yes	No	Yes	Yes	Yes	No	Yes		Yes	Strongly agree	Strongly agree	Neutral	Neutral	Disagree	Disagree	Neutral	Neutral	Agree	Agree	Agree	Yes
2022-03-29 13:12:26	Yes	21	Male	Saudi	Pharmacy	4th year	No	All eye parts	No	13 - 24 hours	I don't know	Cataract	I don't know	Less than 24 hours	Donors while alive	No	No	No	No	No	No	No	No	No	Yes	No	Yes	Yes	Yes	Yes	No	No	No	Strongly agree	Strongly agree	Neutral	Neutral	Agree	Agree	Neutral	Neutral	Neutral	Neutral	Neutral	Maybe
2022-03-29 18:46:42	Yes	21	Female	Saudi	Nursing	4th year	Yes	All eye parts	I don't know	25 - 48 hours	I don't know	Cataract	Yes	Less than 6 hours	Donors while alive	Yes	Yes	Yes	Yes	No	Yes	Yes	Yes	Yes	Yes	Yes	Yes	Yes	Yes	Yes	Yes		Yes	Strongly agree	Strongly agree	Strongly agree	Strongly agree	Strongly agree	Strongly agree	Strongly agree	Strongly agree	Strongly agree	Strongly agree	Strongly agree	Yes
2022-03-29 19:20:04	Yes	24	Female	Saudi	Medicine	6th year	Yes	Cornea and sclera	No	0 - 12 hours	No	Contagious diseases	No	Less than 6 hours	Donors while alive and their relatives (after death)	No	No	No	Yes	No	No	No	Yes	Yes	Yes	Yes	Yes	Yes	Yes	Yes	Yes		Yes	Strongly disagree	Agree	Strongly agree	Neutral	Strongly disagree	Strongly disagree	Strongly disagree	Strongly disagree	Strongly disagree	Strongly agree	Strongly agree	Yes
2022-03-29 19:31:24	Yes	23	Female	Saudi	Medicine	6th year	Yes	Cornea and sclera	No	0 - 12 hours	I don't know	Cataract	No	7 days	Donors while alive and their relatives (after death)	No	No	No	Yes	Yes	No	No	No	No	Yes	Yes	Yes	No	Yes	No	No	Yes	No	Strongly agree	Agree	Agree	Neutral	Disagree	Disagree	Agree	Agree	Agree	Agree	Agree	Yes
2022-03-29 19:57:21	Yes	23	Female	Saudi	Medicine	6th year	No	I don't know	I don't know	13 - 24 hours	I don't know	Retinal diseases	No	I don't know	Donors while alive and their relatives (after death)	No	No	No	Yes	No	No	No	No	No	Yes	No	No	No	Yes	No	Yes		Yes	Agree	Neutral	Agree	Neutral	Disagree	Disagree	Disagree	Neutral	Neutral	Agree	Agree	Yes
2022-03-29 20:07:07	Yes	23	Female	Saudi	Medicine	6th year	No	Cornea and sclera	I don't know	0 - 12 hours	I don't know	Glaucoma	No	Less than 24 hours	Donors while alive and their relatives (after death)	No	No	No	Yes	No	No	No	No	No	Yes	No	Yes	No	Yes	Yes	No	No	Yes	Strongly agree	Neutral	Strongly disagree	Agree	Strongly disagree	Strongly disagree	Strongly agree	Strongly agree	Strongly agree	Strongly agree	Strongly agree	Yes
2022-03-29 20:07:22	Yes	23	Female	Saudi	Medicine	6th year	Yes	Cornea and sclera	No	0 - 12 hours	I don't know	Contagious diseases	I don't know	I don't know	Donors while alive and their relatives (after death)	No	No	No	Yes	No	No	No	Yes	No	Yes	No	No	No	Yes	Yes	I don't know	Yes	I don't know	Strongly agree	Strongly agree	Strongly disagree	Strongly disagree	Strongly disagree	Neutral	Agree	Strongly agree	Strongly agree	Strongly agree	Strongly agree	Maybe
2022-03-29 20:07:45	Yes	23	Female	Saudi	Medicine	6th year	Yes	I don't know	I don't know	0 - 12 hours	I don't know	I don't know	I don't know	Less than 6 hours	I don't know	No	No	No	Yes	No	No	No	No	No	Yes	No	No	No	Yes	Yes	Yes		I don't know	Neutral	Disagree	Neutral	Disagree	Disagree	Disagree	Disagree	Agree	Disagree	Agree	Disagree	Yes
2022-03-29 20:15:19	Yes	24	Female	Saudi	Medicine	6th year	Yes	Cornea and sclera	No	0 - 12 hours	Yes	I don't know	I don't know	I don't know	I don't know	No	No	No	No	No	No	Yes	No	No	No	No	No	Yes	No	No	Yes		Yes	Neutral	Neutral	Neutral	Neutral	Neutral	Neutral	Neutral	Neutral	Neutral	Neutral	Neutral	Yes
2022-03-29 20:25:04	Yes	23	Female	Saudi	Medicine	6th year	No	Retina	No	0 - 12 hours	No	Retinal diseases	Yes	Less than 6 hours	Donors while alive and their relatives (after death)	No	No	No	Yes	No	No	No	Yes	Yes	Yes	No	No	No	Yes	Yes	No	Yes	No	Agree	Neutral	Agree	Disagree	Disagree	Disagree	Disagree	Disagree	Agree	Agree	Disagree	Yes
2022-03-29 20:26:31	Yes	23	Female	Saudi	Medicine	6th year	Yes	Cornea and sclera	I don't know	0 - 12 hours	I don't know	I don't know	I don't know	I don't know	Donors while alive and their relatives (after death)	No	No	No	No	No	Yes	No	No	No	Yes	No	Yes	Yes	Yes	Yes	Yes		I don't know	Strongly agree	Agree	Neutral	Agree	Neutral	Strongly disagree	Strongly disagree	Strongly agree	Strongly agree	Strongly agree	Strongly agree	Yes
2022-03-29 20:28:10	Yes	24	Female	Saudi	Medicine	6th year	Yes	Cornea and sclera	No	0 - 12 hours	No	Cataract	I don't know	I don't know	Donors while alive and their relatives (after death)	No	No	No	Yes	No	No	No	Yes	No	Yes	No	No	No	Yes	No	Yes		Yes	Strongly agree	Agree	Strongly agree	Disagree	Strongly disagree	Strongly disagree	Strongly disagree	Agree	Strongly disagree	Strongly disagree	Strongly disagree	Yes
2022-03-29 20:55:39	Yes	23	Female	Saudi	Medicine	6th year	Yes	I don't know	No	0 - 12 hours	I don't know	I don't know	Yes	Less than 6 hours	Donors while alive and their relatives (after death)	No	No	No	Yes	No	Yes	No	No	No	Yes	No	Yes	Yes	Yes	Yes	Yes		No	Strongly agree	Disagree	Strongly agree	Strongly agree	Disagree	Disagree	Disagree	Disagree	Disagree	Disagree	Disagree	Yes
2022-03-29 21:31:13	Yes	23	Female	Saudi	Medicine	6th year	Yes	Cornea and sclera	I don't know	13 - 24 hours	I don't know	Contagious diseases	I don't know	I don't know	Donors while alive and their relatives (after death)	No	No	No	No	Yes	No	No	No	No	Yes	Yes	Yes	Yes	Yes	Yes	Yes		I don't know	Strongly agree	Strongly agree	Strongly agree	Neutral	Strongly disagree	Strongly disagree	Neutral	Neutral	Agree	Agree	Agree	Yes
2022-03-29 22:07:08	Yes	24	Female	Saudi	Medicine	6th year	Yes	Cornea and sclera	No	0 - 12 hours	I don't know	I don't know	No	Less than 6 hours	Donors while alive and their relatives (after death)	No	No	No	Yes	No	Yes	Yes	No	Yes	Yes	No	Yes	Yes	Yes	Yes	I don't know	Yes	Yes	Strongly agree	Neutral	Agree	Strongly agree	Disagree	Neutral	Disagree	Agree	Agree	Agree	Strongly agree	Yes
2022-03-29 23:27:48	Yes	24	Female	Saudi	Medicine	6th year	Yes	Cornea and sclera	No	25 - 48 hours	Yes	Contagious diseases	Yes	I don't know	Donors while alive	No	No	No	Yes	No	No	No	Yes	Yes	Yes	No	Yes	No	Yes	Yes	I don't know	I don't know	Yes	Agree	Agree	Agree	Agree	Neutral	Disagree	Neutral	Disagree	Neutral	Strongly agree	Neutral	Yes
2022-03-29 23:34:01	Yes	23	Female	Saudi	Medicine	6th year	Yes	I don't know	Yes	I don't know	I don't know	I don't know	No	I don't know	Donors while alive and their relatives (after death)	No	No	No	No	No	No	No	No	No	No	No	Yes	No	No	No	Yes		I don't know	Strongly agree	Neutral	Strongly disagree	Strongly disagree	Strongly disagree	Strongly disagree	Neutral	Agree	Strongly disagree	Strongly agree	Agree	Maybe
2022-03-29 23:50:35	Yes	23	Female	Saudi	Medicine	6th year	Yes	Cornea and sclera	No	0 - 12 hours	No	Contagious diseases	Yes	I don't know	Donors while alive and their relatives (after death)	Yes	No	No	Yes	No	Yes	No	No	No	Yes	No	Yes	No	Yes	No	Yes		Yes	Neutral	Strongly agree	Strongly agree	Neutral	Strongly disagree	Strongly disagree	Strongly disagree	Strongly disagree	Strongly disagree	Strongly disagree	Strongly agree	Maybe
2022-03-29 23:56:19	Yes	21	Female	Saudi	Medicine	2nd year	Yes	All eye parts	Yes	0 - 12 hours	Yes	Retinal diseases	I don't know	Less than 24 hours	Donors while alive	No	Yes	No	Yes	Yes	Yes	No	No	No	Yes	No	Yes	No	Yes	Yes	No	No	I don't know	Disagree	Disagree	Agree	Strongly agree	Strongly agree	Neutral	Strongly agree	Neutral	Neutral	Agree	Agree	No
2022-03-30 00:09:04	Yes	20	Female	Saudi	Pharmacy	2nd year	No	I don't know	Yes	13 - 24 hours	No	Glaucoma	Yes	Less than 24 hours	Donors relatives	Yes	Yes	Yes	Yes	No	Yes	No	Yes	Yes	No	Yes	No	No	Yes	No	Yes		Yes	Strongly agree	Neutral	Agree	Strongly agree	Disagree	Agree	Agree	Agree	Neutral	Agree	Agree	Maybe
2022-03-30 00:12:41	Yes	21	Female	Saudi	Nursing	4th year	No	All eye parts	I don't know	0 - 12 hours	Yes	I don't know	Yes	I don't know	Donors while alive	No	No	No	Yes	Yes	Yes	No	No	No	Yes	No	Yes	Yes	Yes	Yes	Yes		No	Strongly agree	Strongly agree	Neutral	Neutral	Strongly disagree	Agree	Strongly agree	Strongly agree	Strongly agree	Strongly agree	Strongly agree	Yes
2022-03-30 00:16:07	Yes	25	Female	Saudi	Medicine	6th year	No	Cornea and sclera	I don't know	0 - 12 hours	I don't know	I don't know	Yes	I don't know	I don't know	No	No	No	No	Yes	Yes	Yes	Yes	Yes	Yes	Yes	Yes	No	Yes	No	I don't know	Yes	Yes	Agree	Agree	Neutral	Agree	Neutral	Neutral	Agree	Agree	Neutral	Agree	Neutral	Yes
2022-03-30 00:32:40	Yes	20	Male	Saudi	Pharmacy	3rd year	No	I don't know	Yes	0 - 12 hours	Yes	Glaucoma	Yes	1 month	Donors while alive and their relatives (after death)	No	No	No	Yes	Yes	Yes	No	No	No	Yes	Yes	Yes	Yes	Yes	Yes	I don't know	I don't know	No	Strongly agree	Neutral	Agree	Agree	Strongly disagree	Strongly disagree	Disagree	Neutral	Neutral	Agree	Agree	Yes
2022-03-30 00:43:00	Yes	22	Female	Saudi	Pharmacy	4th year	Yes	All eye parts	I don't know	I don't know	I don't know	I don't know	Yes	Less than 24 hours	I don't know	No	Yes	No	Yes	No	No	No	No	No	Yes	No	No	No	No	No	Yes		Yes	Neutral	Neutral	Neutral	Neutral	Neutral	Neutral	Neutral	Neutral	Neutral	Neutral	Neutral	Yes
2022-03-30 01:27:58	Yes	22	Female	Saudi	Medicine	3rd year	Yes	Cornea and sclera	No	0 - 12 hours	Yes	Contagious diseases	Yes	Less than 24 hours	Donors while alive and their relatives (after death)	No	No	No	No	No	No	Yes	No	No	Yes	No	No	No	Yes	Yes	Yes		Yes	Strongly agree	Agree	Strongly disagree	Strongly disagree	Strongly disagree	Strongly disagree	Strongly disagree	Agree	Strongly disagree	Strongly disagree	Agree	Yes
2022-03-30 04:00:59	Yes	24	Female	Saudi	Medicine	6th year	Yes	Cornea and sclera	No	0 - 12 hours	I don't know	Cataract	I don't know	Less than 6 hours	Donors relatives	No	No	No	Yes	No	Yes	No	No	No	Yes	No	Yes	No	Yes	Yes	Yes		No	Strongly agree	Agree	Strongly disagree	Agree	Strongly disagree	Strongly disagree	Agree	Agree	Neutral	Strongly disagree	Strongly agree	Maybe
2022-03-30 04:34:22	Yes	21	Female	Saudi	Pharmacy	3rd year	Yes	Cornea and sclera	No	0 - 12 hours	No	Retinal diseases	No	Less than 24 hours	Donors while alive and their relatives (after death)	No	No	No	Yes	No	Yes	No	No	No	Yes	No	Yes	No	Yes	Yes	Yes		I don't know	Strongly agree	Neutral	Disagree	Neutral	Strongly disagree	Disagree	Neutral	Agree	Agree	Neutral	Agree	Maybe
2022-03-30 06:15:52	Yes	24	Female	Saudi	Medicine	6th year	No	Cornea and sclera	No	0 - 12 hours	Yes	I don't know	I don't know	I don't know	Donors while alive and their relatives (after death)	No	Yes	No	No	No	No	No	No	No	Yes	No	Yes	No	Yes	Yes	Yes		Yes	Strongly agree	Strongly agree	Neutral	Disagree	Strongly disagree	Strongly disagree	Strongly disagree	Neutral	Strongly disagree	Disagree	Strongly disagree	Yes
2022-03-30 11:48:47	Yes	23	Female	Saudi	Medicine	6th year	No	All eye parts	I don't know	I don't know	I don't know	I don't know	I don't know	I don't know	I don't know	No	No	No	Yes	Yes	Yes	Yes	Yes	Yes	Yes	Yes	Yes	Yes	Yes	Yes	Yes		Yes	Strongly agree	Strongly agree	Strongly agree	Strongly agree	Strongly disagree	Strongly disagree	Strongly disagree	Neutral	Neutral	Agree	Strongly agree	Yes
2022-03-30 12:26:51	Yes	19	Female	Saudi	Pharmacy	2nd year	No	I don't know	I don't know	0 - 12 hours	I don't know	I don't know	No	I don't know	I don't know	No	No	No	No	No	No	No	No	No	Yes	No	Yes	No	Yes	No	No	Yes	Yes	Neutral	Neutral	Strongly agree	Disagree	Disagree	Disagree	Neutral	Neutral	Neutral	Agree	Disagree	Yes
2022-03-30 14:04:51	Yes	19	Male	Saudi	Pharmacy	2nd year	No	All eye parts	I don't know	13 - 24 hours	I don't know	Glaucoma	No	Less than 24 hours	Donors while alive	No	No	No	No	No	No	No	No	No	Yes	No	Yes	Yes	Yes	Yes	Yes		Yes	Strongly agree	Strongly agree	Neutral	Neutral	Disagree	Disagree	Neutral	Neutral	Neutral	Agree	Agree	Yes
2022-03-30 14:10:19	Yes	20	Male	Saudi	Pharmacy	3rd year	No	I don't know	Yes	0 - 12 hours	I don't know	Retinal diseases	No	I don't know	Donors while alive	No	No	No	No	No	No	No	No	No	Yes	No	Yes	Yes	Yes	No	Yes		Yes	Strongly agree	Strongly agree	Strongly agree	Strongly agree	Strongly disagree	Strongly disagree	Strongly disagree	Strongly disagree	Strongly disagree	Strongly agree	Strongly agree	Yes
2022-03-30 14:43:18	Yes	22	Female	Saudi	Nursing	4th year	No	I don't know	I don't know	0 - 12 hours	I don't know	Retinal diseases	I don't know	I don't know	Donors while alive	No	No	No	No	No	No	No	No	No	Yes	No	No	No	Yes	No	No	No	No	Neutral	Neutral	Neutral	Neutral	Disagree	Disagree	Disagree	Neutral	Agree	Agree	Agree	Yes
2022-03-30 15:40:04	Yes	23	Female	Saudi	Medicine	6th year	Yes	Retina	No	13 - 24 hours	Yes	Retinal diseases	No	7 days	Donors while alive and their relatives (after death)	No	No	No	Yes	No	No	No	No	No	Yes	No	Yes	No	Yes	Yes	Yes		No	Strongly agree	Strongly agree	Disagree	Strongly agree	Disagree	Disagree	Disagree	Disagree	Disagree	Neutral	Strongly agree	Yes
2022-03-30 16:54:23	Yes	20	Male	Saudi	Pharmacy	3rd year	No	All eye parts	I don't know	I don't know	No	I don't know	I don't know	I don't know	Donors relatives	No	No	No	No	Yes	Yes	Yes	No	No	Yes	Yes	Yes	Yes	Yes	Yes	Yes		Yes	Strongly agree	Strongly agree	Neutral	Neutral	Disagree	Disagree	Disagree	Neutral	Neutral	Agree	Agree	Yes
2022-03-30 18:00:07	Yes	22	Female	Saudi	Nursing	4th year	No	I don't know	I don't know	I don't know	I don't know	Contagious diseases	I don't know	I don't know	I don't know	No	No	No	No	No	Yes	No	No	No	Yes	Yes	Yes	Yes	Yes	Yes	I don't know	No	Yes	Neutral	Neutral	Neutral	Neutral	Neutral	Neutral	Neutral	Neutral	Neutral	Neutral	Neutral	Yes
2022-03-30 18:09:07	Yes	20	Male	Saudi	Pharmacy	3rd year	Yes	All eye parts	No	0 - 12 hours	No	Retinal diseases	No	I don't know	I don't know	Yes	No	No	No	No	No	No	No	No	Yes	No	Yes	Yes	Yes	No	Yes		I don't know	Strongly agree	Strongly agree	Strongly agree	Strongly agree	Disagree	Disagree	Neutral	Neutral	Neutral	Strongly agree	Strongly agree	Yes
2022-03-30 22:30:33	Yes	24	Female	Saudi	Medicine	6th year	Yes	Cornea and sclera	I don't know	0 - 12 hours	No	Retinal diseases	Yes	Less than 6 hours	Donors while alive and their relatives (after death)	No	No	No	No	No	Yes	Yes	No	Yes	No	No	Yes	Yes	Yes	Yes	No	Yes	No	Strongly agree	Neutral	Strongly agree	Disagree	Strongly disagree	Strongly agree	Strongly agree	Strongly agree	Agree	Strongly agree	Agree	Yes
2022-03-30 23:23:37	Yes	23	Female	Saudi	Medicine	6th year	Yes	Cornea and sclera	No	I don't know	I don't know	Cataract	I don't know	I don't know	Donors while alive and their relatives (after death)	No	No	No	Yes	No	Yes	No	No	Yes	Yes	No	Yes	No	Yes	Yes	Yes		Yes	Strongly agree	Strongly agree	Strongly disagree	Strongly agree	Disagree	Disagree	Neutral	Neutral	Neutral	Neutral	Neutral	Maybe
2022-03-30 23:30:00	Yes	23	Female	Saudi	Medicine	6th year	Yes	Cornea and sclera	Yes	0 - 12 hours	No	Cataract	No	Less than 6 hours	Donors while alive and their relatives (after death)	No	Yes	No	Yes	No	Yes	Yes	Yes	Yes	Yes	No	Yes	Yes	Yes	No	No	I don't know	No	Strongly agree	Disagree	Neutral	Neutral	Strongly disagree	Neutral	Strongly agree	Neutral	Agree	Disagree	Disagree	No
2022-03-31 00:10:12	Yes	22	Female	Saudi	Nursing	4th year	No	I don't know	No	0 - 12 hours	I don't know	I don't know	I don't know	I don't know	I don't know	No	No	No	Yes	No	No	No	No	No	Yes	No	Yes	No	Yes	No	No	No	No	Disagree	Neutral	Strongly agree	Strongly disagree	Neutral	Agree	Agree	Neutral	Neutral	Neutral	Neutral	Maybe
2022-03-31 01:10:19	Yes	22	Female	Saudi	Nursing	4th year	Yes	I don't know	Yes	13 - 24 hours	Yes	Retinal diseases	Yes	Less than 24 hours	Donors while alive and their relatives (after death)	No	No	No	No	No	No	No	No	Yes	Yes	No	No	No	Yes	No	Yes		Yes	Strongly agree	Strongly agree	Strongly agree	Strongly agree	Disagree	Disagree	Disagree	Agree	Agree	Strongly agree	Strongly agree	Yes
2022-03-31 01:23:00	Yes	21	Female	Saudi	Nursing	4th year	Yes	Cornea and sclera	I don't know	0 - 12 hours	Yes	Retinal diseases	Yes	Less than 24 hours	Donors while alive and their relatives (after death)	No	No	No	No	Yes	Yes	No	No	No	Yes	No	No	No	Yes	No	I don't know	I don't know	Yes	Strongly agree	Neutral	Disagree	Agree	Neutral	Agree	Strongly agree	Strongly agree	Neutral	Agree	Agree	Yes
2022-03-31 03:41:04	Yes	21	Female	Saudi	Nursing	4th year	No	I don't know	I don't know	I don't know	I don't know	I don't know	I don't know	I don't know	I don't know	No	Yes	No	Yes	Yes	Yes	Yes	Yes	Yes	Yes	Yes	Yes	Yes	Yes	Yes	I don't know	I don't know	I don't know	Neutral	Neutral	Neutral	Neutral	Neutral	Neutral	Neutral	Neutral	Neutral	Neutral	Neutral	Maybe
2022-03-31 05:52:34	Yes	22	Female	Saudi	Nursing	4th year	No	I don't know	No	0 - 12 hours	Yes	Cataract	Yes	Less than 6 hours	Donors relatives	Yes	Yes	No	Yes	Yes	Yes	Yes	Yes	No	Yes	Yes	Yes	No	No	No	Yes		No	Disagree	Neutral	Agree	Agree	Neutral	Agree	Neutral	Agree	Neutral	Agree	Neutral	No
2022-03-31 09:39:44	Yes	23	Female	Saudi	Medicine	6th year	No	I don't know	I don't know	I don't know	I don't know	I don't know	I don't know	I don't know	I don't know	No	No	No	No	No	Yes	No	No	No	Yes	No	Yes	No	Yes	Yes	Yes		Yes	Strongly agree	Strongly agree	Disagree	Disagree	Strongly disagree	Strongly disagree	Strongly disagree	Strongly disagree	Strongly disagree	Neutral	Neutral	Yes
2022-03-31 12:04:55	Yes	19	Female	Saudi	Pharmacy	2nd year	No	Cornea and sclera	I don't know	13 - 24 hours	Yes	I don't know	I don't know	Less than 24 hours	Donors relatives	No	No	Yes	Yes	Yes	Yes	Yes	Yes	Yes	Yes	Yes	Yes	Yes	Yes	Yes	I don't know	I don't know	No	Neutral	Neutral	Neutral	Neutral	Disagree	Neutral	Strongly disagree	Neutral	Neutral	Neutral	Neutral	Yes
2022-03-31 12:26:22	Yes	23	Female	Saudi	Medicine	6th year	Yes	Cornea and sclera	No	0 - 12 hours	No	Contagious diseases	I don't know	I don't know	Donors while alive and their relatives (after death)	No	No	No	Yes	No	No	No	No	No	Yes	No	Yes	No	Yes	Yes	I don't know	I don't know	I don't know	Strongly agree	Agree	Agree	Agree	Strongly disagree	Neutral	Strongly disagree	Strongly agree	Agree	Agree	Agree	Yes
2022-03-31 13:01:10	Yes	23	Female	Saudi	Medicine	6th year	Yes	Cornea and sclera	I don't know	I don't know	I don't know	I don't know	I don't know	I don't know	I don't know	No	No	No	No	No	Yes	No	No	No	Yes	No	Yes	No	Yes	Yes	Yes		I don't know	Strongly agree	Agree	Neutral	Disagree	Neutral	Neutral	Neutral	Neutral	Neutral	Neutral	Neutral	Yes
2022-03-31 13:56:19	Yes	20	Male	Saudi	Pharmacy	3rd year	No	Retina	No	0 - 12 hours	I don't know	Retinal diseases	No	I don't know	Donors while alive and their relatives (after death)	No	No	No	No	Yes	No	No	No	No	Yes	No	Yes	Yes	Yes	No	Yes		Yes	Strongly agree	Strongly agree	Strongly agree	Strongly agree	Strongly disagree	Strongly disagree	Strongly disagree	Strongly disagree	Strongly disagree	Strongly agree	Strongly agree	Yes
2022-03-31 19:04:57	Yes	20	Male	Saudi	Pharmacy	3rd year	No	I don't know	I don't know	0 - 12 hours	No	Retinal diseases	I don't know	Less than 24 hours	Donors while alive	No	No	No	No	No	No	No	No	No	Yes	Yes	Yes	Yes	Yes	Yes	Yes		No	Strongly agree	Strongly agree	Agree	Agree	Disagree	Disagree	Disagree	Disagree	Disagree	Agree	Agree	Yes
2022-04-01 10:12:25	Yes	23	Female	Saudi	Medicine	6th year	Yes	Cornea and sclera	No	I don't know	No	I don't know	I don't know	Less than 24 hours	Donors while alive	No	No	No	Yes	No	Yes	No	No	No	Yes	No	Yes	Yes	Yes	Yes	Yes		I don't know	Strongly agree	Strongly agree	Agree	Neutral	Neutral	Neutral	Neutral	Neutral	Neutral	Neutral	Neutral	Yes
2022-04-01 12:33:31	Yes	20	Male	Saudi	Pharmacy	3rd year	No	I don't know	I don't know	13 - 24 hours	I don't know	Retinal diseases	I don't know	I don't know	Donors while alive	No	No	No	No	No	No	No	No	No	Yes	No	Yes	Yes	Yes	Yes	Yes		Yes	Strongly agree	Strongly agree	Strongly agree	Strongly agree	Disagree	Disagree	Disagree	Disagree	Disagree	Strongly agree	Strongly agree	Yes
2022-04-01 14:42:40	Yes	21	Female	Saudi	Nursing	4th year	No	I don't know	I don't know	13 - 24 hours	No	Contagious diseases	I don't know	I don't know	Donors while alive and their relatives (after death)	No	No	No	Yes	Yes	Yes	No	No	Yes	Yes	No	No	No	Yes	Yes	Yes		Yes	Strongly agree	Strongly agree	Neutral	Strongly agree	Agree	Disagree	Disagree	Neutral	Neutral	Neutral	Neutral	Yes
2022-04-01 22:56:35	Yes	22	Female	Saudi	Nursing	3rd year	Yes	Cornea and sclera	No	0 - 12 hours	I don't know	I don't know	I don't know	I don't know	I don't know	No	No	No	No	No	No	No	No	No	Yes	No	No	No	Yes	No	No	No	Yes	Strongly agree	Agree	Agree	Agree	Agree	Neutral	Neutral	Neutral	Neutral	Neutral	Neutral	Maybe
2022-04-02 02:03:30	Yes	19	Male	Saudi	Pharmacy	2nd year	No	All eye parts	No	0 - 12 hours	No	I don't know	No	I don't know	Donors while alive	No	No	No	No	No	No	No	No	No	Yes	No	Yes	Yes	Yes	No	Yes		Yes	Strongly agree	Strongly agree	Strongly agree	Strongly agree	Strongly disagree	Strongly disagree	Strongly disagree	Strongly disagree	Strongly disagree	Neutral	Neutral	Yes
2022-04-02 02:34:30	Yes	23	Female	Saudi	Nursing	4th year	No	All eye parts	Yes	I don't know	No	Contagious diseases	Yes	I don't know	Donors while alive and their relatives (after death)	No	No	No	Yes	No	Yes	No	Yes	Yes	Yes	No	Yes	No	Yes	Yes	I don't know	I don't know	Yes	Strongly agree	Strongly agree	Neutral	Strongly agree	Strongly disagree	Strongly disagree	Strongly disagree	Neutral	Strongly disagree	Strongly agree	Strongly agree	Yes
2022-04-02 02:51:43	Yes	21	Female	Saudi	Nursing	4th year	Yes	All eye parts	Yes	I don't know	I don't know	Contagious diseases	I don't know	I don't know	Donors while alive	No	No	No	Yes	No	No	Yes	No	No	Yes	Yes	No	No	Yes	Yes	No	No	I don't know	Disagree	Agree	Strongly agree	Agree	Strongly disagree	Neutral	Neutral	Neutral	Neutral	Neutral	Neutral	Maybe
2022-04-02 05:13:13	Yes	20	Female	Saudi	Nursing	3rd year	Yes	I don't know	I don't know	I don't know	Yes	Contagious diseases	Yes	I don't know	Donors while alive	No	No	No	No	No	Yes	No	No	No	Yes	No	No	No	Yes	Yes	I don't know	Yes	Yes	Strongly agree	Strongly agree	Strongly agree	Strongly agree	Strongly disagree	Strongly disagree	Agree	Strongly agree	Strongly agree	Strongly agree	Strongly agree	Yes
2022-04-02 06:18:39	Yes	23	Female	Saudi	Nursing	3rd year	No	I don't know	I don't know	0 - 12 hours	No	I don't know	I don't know	I don't know	Donors while alive	No	No	No	No	No	No	No	No	Yes	No	Yes	Yes	No	No	No	No	Yes	No	Disagree	Strongly disagree	Agree	Neutral	Agree	Agree	Neutral	Strongly agree	Strongly agree	Agree	Agree	Maybe
2022-04-02 15:11:33	Yes	20	Female	Saudi	Nursing	2nd year	Yes	Cornea and sclera	No	0 - 12 hours	Yes	Glaucoma	I don't know	Less than 24 hours	Donors while alive and their relatives (after death)	No	No	No	Yes	No	No	No	Yes	No	Yes	Yes	No	No	Yes	No	I don't know	Yes	I don't know	Neutral	Agree	Strongly agree	Strongly agree	Disagree	Disagree	Disagree	Agree	Neutral	Agree	Agree	Yes
2022-04-02 22:58:36	Yes	20	Male	Saudi	Pharmacy	3rd year	No	I don't know	Yes	0 - 12 hours	Yes	Retinal diseases	Yes	I don't know	Donors while alive	No	No	No	No	No	No	No	No	No	Yes	No	Yes	Yes	Yes	No	Yes		No	Strongly agree	Strongly agree	Agree	Agree	Disagree	Disagree	Neutral	Neutral	Neutral	Strongly agree	Strongly agree	Yes
2022-04-03 01:46:46	Yes	21	Male	Saudi	Dentistry	4th year	Yes	I don't know	Yes	0 - 12 hours	Yes	I don't know	No	I don't know	Donors while alive	Yes	No	No	No	No	No	No	No	No	Yes	No	Yes	Yes	Yes	No	Yes		I don't know	Strongly agree	Strongly agree	Strongly agree	Strongly agree	Disagree	Disagree	Disagree	Disagree	Disagree	Agree	Agree	Yes
2022-04-03 12:37:16	Yes	20	Male	Saudi	Pharmacy	3rd year	No	I don't know	Yes	13 - 24 hours	No	I don't know	Yes	I don't know	Donors while alive	No	No	No	No	No	No	No	No	No	Yes	No	Yes	Yes	Yes	No	Yes		No	Strongly agree	Strongly agree	Strongly agree	Agree	Disagree	Disagree	Disagree	Disagree	Disagree	Agree	Agree	Yes
2022-04-03 19:16:07	Yes	22	Female	Saudi	Medicine	5th year	Yes	Cornea and sclera	I don't know	0 - 12 hours	I don't know	I don't know	I don't know	I don't know	Donors while alive and their relatives (after death)	No	No	No	Yes	Yes	Yes	Yes	No	Yes	Yes	Yes	Yes	Yes	Yes	Yes	Yes		Yes	Strongly agree	Neutral	Strongly agree	Strongly agree	Disagree	Disagree	Disagree	Neutral	Agree	Agree	Agree	Yes
2022-04-03 20:10:40	Yes	19	Male	Saudi	Applied Medical Sciences	2nd year	Yes	I don't know	I don't know	I don't know	I don't know	I don't know	I don't know	I don't know	I don't know	No	No	No	No	No	Yes	No	No	No	No	No	Yes	Yes	Yes	Yes	No	Yes	No	Neutral	Agree	Strongly agree	Agree	Strongly agree	Neutral	Agree	Strongly agree	Strongly agree	Strongly agree	Strongly agree	Yes
2022-04-03 20:18:05	Yes	23	Female	Saudi	Medicine	5th year	Yes	Retina	I don't know	0 - 12 hours	I don't know	Retinal diseases	I don't know	I don't know	Donors while alive and their relatives (after death)	No	Yes	No	Yes	No	No	No	No	No	Yes	Yes	Yes	Yes	No	Yes	I don't know	Yes	I don't know	Strongly agree	Disagree	Strongly disagree	Agree	Strongly disagree	Strongly disagree	Agree	Neutral	Strongly agree	Agree	Strongly disagree	Maybe
2022-04-03 20:24:00	Yes	22	Female	Saudi	Applied Medical Sciences	3rd year	Yes	Cornea and sclera	Yes	13 - 24 hours	Yes	Retinal diseases	No	Less than 24 hours	Donors while alive and their relatives (after death)	Yes	No	Yes	No	Yes	No	No	Yes	Yes	No	Yes	Yes	Yes	No	No	Yes		I don't know	Strongly agree	Strongly agree	Neutral	Agree	Strongly agree	Agree	Agree	Neutral	Agree	Neutral	Strongly agree	No
2022-04-03 20:26:07	Yes	21	Female	Saudi	Applied Medical Sciences	4th year	Yes	Cornea and sclera	No	0 - 12 hours	I don't know	I don't know	I don't know	7 days	I don't know	No	No	No	Yes	Yes	No	No	No	No	Yes	No	Yes	No	Yes	Yes	I don't know	I don't know	Yes	Agree	Neutral	Strongly agree	Agree	Agree	Strongly disagree	Neutral	Neutral	Agree	Agree	Agree	Yes
2022-04-03 22:28:42	Yes	24	Female	Saudi	Medicine	6th year	Yes	Retina	I don't know	0 - 12 hours	I don't know	Retinal diseases	Yes	Less than 24 hours	Donors while alive	No	No	No	Yes	No	Yes	No	No	No	Yes	No	No	No	Yes	Yes	I don't know	Yes	Yes	Strongly agree	Strongly agree	Strongly agree	Strongly agree	Neutral	Neutral	Agree	Strongly agree	Strongly agree	Strongly agree	Strongly agree	Yes
2022-04-03 23:08:42	Yes	21	Male	Saudi	Applied Medical Sciences	4th year	No	All eye parts	Yes	13 - 24 hours	No	Cataract	I don't know	1 month	I don't know	No	No	No	No	No	No	No	No	No	Yes	Yes	Yes	No	Yes	Yes	Yes		Yes	Neutral	Agree	Strongly agree	Neutral	Neutral	Neutral	Neutral	Neutral	Neutral	Neutral	Neutral	Yes
2022-04-03 23:40:53	Yes	23	Female	Saudi	Medicine	6th year	No	I don't know	I don't know	I don't know	I don't know	Contagious diseases	I don't know	I don't know	Donors while alive	No	No	No	Yes	No	No	No	Yes	Yes	Yes	No	No	No	Yes	Yes	No	I don't know	No	Agree	Agree	Neutral	Neutral	Strongly disagree	Disagree	Agree	Agree	Agree	Strongly agree	Strongly agree	Yes
2022-04-04 00:17:42	Yes	21	Male	Saudi	Applied Medical Sciences	3rd year	No	I don't know	I don't know	I don't know	I don't know	I don't know	I don't know	I don't know	I don't know	No	Yes	Yes	Yes	Yes	Yes	Yes	Yes	Yes	Yes	Yes	Yes	Yes	Yes	Yes	I don't know	I don't know	I don't know	Strongly agree	Strongly agree	Strongly agree	Strongly agree	Strongly agree	Strongly agree	Strongly agree	Strongly agree	Agree	Agree	Agree	Yes
2022-04-04 05:35:19	Yes	22	Male	Saudi	Applied Medical Sciences	4th year	No	I don't know	I don't know	I don't know	I don't know	I don't know	I don't know	I don't know	Donors while alive and their relatives (after death)	No	No	No	No	No	No	No	No	No	Yes	Yes	Yes	No	Yes	Yes	No	No	Yes	Strongly agree	Neutral	Strongly agree	Neutral	Strongly agree	Strongly disagree	Strongly agree	Strongly agree	Neutral	Strongly agree	Strongly agree	Yes
2022-04-04 06:36:51	Yes	23	Female	Saudi	Applied Medical Sciences	4th year	No	Cornea and sclera	I don't know	13 - 24 hours	I don't know	I don't know	Yes	I don't know	Donors while alive and their relatives (after death)	No	No	No	No	No	Yes	No	Yes	No	No	No	Yes	Yes	Yes	Yes	I don't know	I don't know	Yes	Agree	Strongly agree	Neutral	Strongly agree	Disagree	Neutral	Neutral	Agree	Agree	Strongly agree	Neutral	Maybe
2022-04-04 16:32:19	Yes	21	Female	Saudi	Applied Medical Sciences	4th year	Yes	Cornea and sclera	Yes	0 - 12 hours	No	I don't know	Yes	Less than 24 hours	Donors while alive and their relatives (after death)	No	No	No	No	Yes	Yes	Yes	No	No	Yes	Yes	Yes	Yes	Yes	Yes	I don't know	I don't know	Yes	Strongly agree	Strongly agree	Strongly agree	Strongly agree	Strongly disagree	Neutral	Strongly disagree	Agree	Agree	Agree	Strongly disagree	Yes
2022-04-04 16:37:36	Yes	21	Female	Saudi	Applied Medical Sciences	4th year	Yes	Cornea and sclera	No	13 - 24 hours	Yes	Glaucoma	I don't know	I don't know	Donors while alive and their relatives (after death)	Yes	Yes	No	Yes	Yes	Yes	Yes	No	No	Yes	Yes	Yes	Yes	Yes	Yes	I don't know	I don't know	I don't know	Agree	Agree	Neutral	Agree	Disagree	Agree	Neutral	Agree	Agree	Agree	Agree	Maybe
2022-04-04 16:54:53	Yes	22	Female	Non-Saudi	Applied Medical Sciences	4th year	Yes	All eye parts	No	0 - 12 hours	Yes	Retinal diseases	No	Less than 24 hours	Donors while alive and their relatives (after death)	No	No	No	No	No	Yes	No	No	No	No	No	Yes	No	Yes	Yes	Yes		Yes	Strongly agree	Strongly agree	Strongly agree	Strongly agree	Strongly disagree	Strongly disagree	Strongly disagree	Strongly disagree	Strongly disagree	Strongly agree	Strongly agree	Yes
2022-04-04 19:23:33	Yes	22	Female	Saudi	Applied Medical Sciences	4th year	No	All eye parts	Yes	13 - 24 hours	Yes	I don't know	No	Less than 24 hours	Donors while alive and their relatives (after death)	No	No	No	No	Yes	Yes	No	No	No	No	Yes	Yes	Yes	No	No	I don't know	I don't know	I don't know	Agree	Agree	Agree	Agree	Neutral	Neutral	Strongly agree	Agree	Agree	Strongly agree	Agree	Yes
2022-04-04 19:27:25	Yes	22	Female	Saudi	Applied Medical Sciences	4th year	Yes	All eye parts	I don't know	0 - 12 hours	I don't know	I don't know	Yes	I don't know	Donors while alive and their relatives (after death)	No	No	No	No	Yes	Yes	Yes	No	No	Yes	Yes	Yes	Yes	Yes	Yes	Yes		I don't know	Neutral	Strongly agree	Neutral	Disagree	Strongly disagree	Strongly disagree	Agree	Agree	Disagree	Neutral	Agree	Yes
2022-04-04 20:20:45	Yes	20	Male	Saudi	Pharmacy	3rd year	Yes	All eye parts	No	0 - 12 hours	I don't know	Retinal diseases	No	I don't know	Donors while alive	No	No	No	No	No	No	No	No	No	Yes	No	Yes	Yes	Yes	Yes	Yes		Yes	Strongly agree	Strongly agree	Neutral	Neutral	Disagree	Disagree	Disagree	Disagree	Disagree	Agree	Agree	Yes
2022-04-04 20:23:03	Yes	20	Male	Non-Saudi	Dentistry	3rd year	No	I don't know	I don't know	I don't know	I don't know	Retinal diseases	No	I don't know	Donors while alive	No	No	No	No	No	Yes	No	Yes	No	Yes	No	Yes	Yes	Yes	Yes	Yes		Yes	Agree	Disagree	Agree	Agree	Disagree	Disagree	Disagree	Disagree	Disagree	Neutral	Neutral	Yes
2022-04-05 05:57:07	Yes	20	Male	Saudi	Medicine	3rd year	Yes	I don't know	I don't know	0 - 12 hours	No	Retinal diseases	I don't know	Less than 6 hours	Donors while alive	No	No	No	No	No	No	No	No	No	No	No	Yes	Yes	Yes	No	Yes		Yes	Strongly agree	Strongly agree	Strongly agree	Strongly agree	Disagree	Disagree	Disagree	Disagree	Disagree	Agree	Agree	Yes
2022-04-05 07:06:19	Yes	22	Female	Saudi	Applied Medical Sciences	4th year	Yes	I don't know	Yes	I don't know	Yes	I don't know	I don't know	I don't know	I don't know	No	No	No	Yes	Yes	Yes	Yes	Yes	Yes	Yes	Yes	Yes	Yes	Yes	Yes	Yes		I don't know	Strongly agree	Strongly agree	Strongly agree	Strongly agree	Strongly agree	Strongly agree	Strongly agree	Strongly agree	Strongly agree	Strongly agree	Strongly agree	Maybe
2022-04-05 10:25:02	Yes	22	Male	Saudi	Medicine	5th year	No	I don't know	Yes	13 - 24 hours	I don't know	Glaucoma	I don't know	Less than 24 hours	Donors while alive	No	No	No	No	No	No	No	No	No	Yes	Yes	Yes	Yes	Yes	Yes	Yes		I don't know	Strongly agree	Strongly agree	Strongly agree	Strongly agree	Neutral	Neutral	Disagree	Neutral	Neutral	Agree	Agree	Yes
2022-04-05 15:43:07	Yes	20	Male	Saudi	Medicine	3rd year	No	I don't know	Yes	I don't know	Yes	Retinal diseases	I don't know	Less than 6 hours	Donors while alive	No	No	No	No	No	No	No	No	No	Yes	No	Yes	Yes	Yes	No	Yes		Yes	Strongly agree	Strongly agree	Strongly agree	Strongly agree	Disagree	Disagree	Neutral	Neutral	Neutral	Strongly agree	Strongly agree	Yes
2022-04-05 18:33:43	Yes	19	Male	Saudi	Pharmacy	2nd year	No	Optic nerve	I don't know	0 - 12 hours	No	Glaucoma	No	7 days	I don't know	No	No	No	No	No	No	No	No	No	Yes	Yes	Yes	Yes	Yes	Yes	No	No	No	Strongly agree	Strongly agree	Strongly agree	Strongly agree	Disagree	Disagree	Disagree	Disagree	Disagree	Agree	Agree	No
2022-04-06 00:16:35	Yes	20	Male	Saudi	Pharmacy	3rd year	No	I don't know	Yes	I don't know	No	Glaucoma	No	Less than 24 hours	Donors while alive	No	No	No	No	No	No	No	No	No	Yes	No	Yes	Yes	Yes	Yes	Yes		Yes	Strongly agree	Strongly agree	Strongly agree	Strongly agree	Strongly disagree	Disagree	Disagree	Disagree	Agree	Agree	Agree	Yes
2022-04-06 02:31:47	Yes	20	Male	Saudi	Pharmacy	3rd year	No	Retina	No	13 - 24 hours	No	I don't know	Yes	Less than 24 hours	Donors while alive	No	No	No	No	No	No	No	No	No	Yes	Yes	Yes	Yes	Yes	Yes	Yes		No	Agree	Agree	Agree	Agree	Disagree	Disagree	Disagree	Disagree	Neutral	Agree	Agree	Yes
2022-04-06 05:00:22	Yes	20	Male	Saudi	Dentistry	3rd year	No	All eye parts	I don't know	0 - 12 hours	Yes	Retinal diseases	Yes	Less than 6 hours	I don't know	No	No	No	No	No	No	No	No	No	Yes	Yes	Yes	Yes	Yes	Yes	Yes		Yes	Strongly agree	Strongly agree	Neutral	Neutral	Disagree	Disagree	Disagree	Disagree	Neutral	Agree	Agree	Yes
2022-04-06 05:16:04	Yes	20	Male	Saudi	Medical Rehabilitation (PT, OT, & RT)	2nd year	No	All eye parts	No	I don't know	No	I don't know	Yes	I don't know	Donors while alive	No	No	No	No	No	No	No	No	No	Yes	No	No	No	Yes	Yes	Yes		I don't know	Strongly agree	Strongly agree	Strongly agree	Strongly agree	Disagree	Disagree	Disagree	Neutral	Neutral	Agree	Agree	Yes
2022-04-06 11:26:02	Yes	20	Male	Saudi	Dentistry	3rd year	No	Optic nerve	No	0 - 12 hours	No	Retinal diseases	I don't know	Less than 6 hours	Donors while alive and their relatives (after death)	No	No	No	No	Yes	No	No	No	No	Yes	Yes	Yes	Yes	Yes	Yes	Yes		Yes	Strongly agree	Strongly agree	Strongly agree	Strongly agree	Disagree	Disagree	Neutral	Neutral	Neutral	Agree	Agree	Yes
2022-04-06 11:27:15	Yes	20	Male	Saudi	Dentistry	3rd year	No	All eye parts	Yes	I don't know	Yes	Cataract	Yes	I don't know	Donors while alive	No	No	No	No	No	No	No	No	No	Yes	Yes	Yes	Yes	Yes	Yes	Yes		I don't know	Strongly agree	Strongly agree	Neutral	Neutral	Disagree	Disagree	Disagree	Disagree	Disagree	Strongly agree	Strongly agree	Yes
2022-04-06 11:28:31	Yes	20	Male	Saudi	Dentistry	3rd year	No	All eye parts	I don't know	0 - 12 hours	I don't know	Retinal diseases	I don't know	Less than 6 hours	Donors while alive	No	No	No	No	No	No	No	No	No	Yes	Yes	Yes	Yes	Yes	Yes	Yes		Yes	Strongly agree	Strongly agree	Strongly agree	Strongly agree	Disagree	Disagree	Disagree	Disagree	Disagree	Neutral	Neutral	Yes
2022-04-06 11:29:49	Yes	22	Male	Saudi	Pharmacy	3rd year	No	All eye parts	No	13 - 24 hours	I don't know	Retinal diseases	I don't know	I don't know	Donors while alive	No	No	No	No	Yes	No	No	No	No	Yes	Yes	Yes	Yes	Yes	Yes	Yes		Yes	Strongly agree	Strongly agree	Strongly agree	Strongly agree	Disagree	Disagree	Disagree	Disagree	Neutral	Strongly agree	Strongly agree	Yes
2022-04-06 11:31:08	Yes	20	Male	Saudi	Dentistry	3rd year	No	All eye parts	No	0 - 12 hours	No	Contagious diseases	No	Less than 6 hours	Donors while alive	No	No	No	No	No	No	No	No	No	Yes	Yes	Yes	Yes	Yes	Yes	Yes		Yes	Strongly agree	Strongly agree	Strongly agree	Strongly agree	Strongly disagree	Strongly disagree	Disagree	Disagree	Disagree	Agree	Agree	Yes
2022-04-06 13:51:19	Yes	20	Male	Saudi	Pharmacy	2nd year	No	All eye parts	No	0 - 12 hours	I don't know	Retinal diseases	I don't know	Less than 6 hours	Donors while alive	No	No	No	No	No	No	No	No	No	Yes	Yes	Yes	Yes	Yes	Yes	Yes		Yes	Strongly agree	Strongly agree	Strongly agree	Strongly agree	Disagree	Disagree	Neutral	Neutral	Neutral	Agree	Agree	Yes
2022-04-06 13:59:27	Yes	20	Male	Saudi	Pharmacy	3rd year	No	All eye parts	No	0 - 12 hours	Yes	Retinal diseases	No	Less than 24 hours	Donors while alive and their relatives (after death)	No	No	No	No	No	No	No	No	No	Yes	Yes	Yes	Yes	Yes	Yes	Yes		Yes	Strongly agree	Strongly agree	Agree	Agree	Disagree	Strongly disagree	Disagree	Disagree	Disagree	Agree	Agree	Yes
2022-04-06 16:53:52	Yes	20	Female	Saudi	Medicine	3rd year	No	I don't know	I don't know	I don't know	I don't know	I don't know	Yes	I don't know	I don't know	No	No	No	No	No	Yes	Yes	No	No	No	No	Yes	No	No	No	Yes		Yes	Agree	Neutral	Neutral	Agree	Disagree	Neutral	Neutral	Neutral	Neutral	Neutral	Neutral	Yes
2022-04-06 17:00:05	Yes	21	Female	Saudi	Medicine	3rd year	No	I don't know	I don't know	I don't know	No	I don't know	I don't know	I don't know	I don't know	No	No	No	No	No	No	No	No	No	Yes	No	Yes	No	Yes	Yes	Yes		I don't know	Disagree	Agree	Agree	Agree	Disagree	Disagree	Disagree	Neutral	Neutral	Strongly agree	Strongly agree	Yes
2022-04-06 18:40:57	Yes	21	Female	Saudi	Medicine	3rd year	No	Retina	No	0 - 12 hours	I don't know	Retinal diseases	I don't know	I don't know	Donors while alive	No	No	No	Yes	Yes	Yes	No	Yes	Yes	No	Yes	Yes	No	Yes	No	Yes		Yes	Strongly agree	Agree	Agree	Agree	Agree	Strongly agree	Strongly agree	Agree	Neutral	Agree	Agree	Yes
2022-04-06 23:50:15	Yes	20	Male	Saudi	Pharmacy	3rd year	No	Optic nerve	No	0 - 12 hours	No	I don't know	I don't know	Less than 24 hours	Donors while alive	No	No	No	No	No	No	No	No	No	Yes	Yes	Yes	Yes	Yes	Yes	Yes		Yes	Strongly agree	Strongly agree	Strongly agree	Strongly agree	Disagree	Disagree	Disagree	Disagree	Disagree	Strongly agree	Strongly agree	Yes
2022-04-07 00:05:26	Yes	23	Female	Saudi	Medicine	6th year	Yes	I don't know	Yes	I don't know	Yes	I don't know	Yes	I don't know	Donors while alive and their relatives (after death)	No	No	No	Yes	Yes	Yes	No	Yes	Yes	Yes	No	No	No	Yes	Yes	Yes		I don't know	Strongly agree	Agree	Strongly agree	Strongly agree	Disagree	Disagree	Neutral	Neutral	Neutral	Agree	Agree	Yes
2022-04-07 00:09:24	Yes	24	Female	Saudi	Medicine	6th year	Yes	All eye parts	No	0 - 12 hours	Yes	Contagious diseases	No	I don't know	Donors while alive and their relatives (after death)	No	No	Yes	Yes	No	Yes	Yes	No	No	Yes	Yes	Yes	Yes	Yes	Yes	Yes		Yes	Strongly agree	Disagree	Strongly disagree	Neutral	Strongly disagree	Strongly disagree	Strongly agree	Strongly disagree	Strongly disagree	Strongly disagree	Agree	Maybe
2022-04-07 00:15:20	Yes	23	Female	Saudi	Medicine	6th year	No	Cornea and sclera	I don't know	0 - 12 hours	Yes	I don't know	I don't know	I don't know	Donors while alive	No	No	No	Yes	Yes	No	No	No	No	No	No	Yes	Yes	Yes	No	Yes		Yes	Strongly agree	Strongly agree	Neutral	Neutral	Strongly disagree	Strongly disagree	Strongly disagree	Strongly disagree	Strongly disagree	Strongly disagree	Strongly agree	Yes
2022-04-07 00:20:19	Yes	27	Female	Saudi	Medicine	6th year	No	Cornea and sclera	No	0 - 12 hours	No	Glaucoma	Yes	Less than 24 hours	Donors while alive	No	No	No	No	No	No	No	No	No	Yes	No	Yes	Yes	Yes	Yes	No	No	No	Agree	Neutral	Neutral	Agree	Disagree	Neutral	Disagree	Agree	Agree	Agree	Neutral	Maybe
2022-04-07 00:36:05	Yes	23	Female	Saudi	Medicine	6th year	No	I don't know	Yes	I don't know	I don't know	I don't know	I don't know	I don't know	I don't know	No	No	No	Yes	Yes	No	No	No	No	Yes	No	Yes	No	No	Yes	No	No	Yes	Strongly disagree	Strongly disagree	Neutral	Strongly disagree	Neutral	Neutral	Neutral	Agree	Agree	Agree	Agree	Maybe
2022-04-07 00:42:10	Yes	20	Male	Saudi	Pharmacy	3rd year	No	I don't know	I don't know	25 - 48 hours	Yes	Retinal diseases	No	Less than 24 hours	Donors while alive	No	No	No	No	No	No	No	No	No	Yes	Yes	Yes	Yes	Yes	Yes	Yes		I don't know	Strongly agree	Strongly agree	Strongly agree	Strongly agree	Neutral	Neutral	Disagree	Disagree	Disagree	Strongly agree	Strongly agree	Yes
2022-04-07 03:49:25	Yes	25	Female	Saudi	Medicine	3rd year	Yes	I don't know	No	0 - 12 hours	Yes	Retinal diseases	Yes	Less than 6 hours	Donors while alive and their relatives (after death)	No	Yes	No	No	Yes	Yes	Yes	No	Yes	Yes	Yes	Yes	Yes	Yes	No	Yes		Yes	Strongly agree	Strongly agree	Strongly agree	Strongly agree	Strongly disagree	Strongly disagree	Strongly disagree	Strongly disagree	Strongly disagree	Strongly disagree	Strongly disagree	Yes
2022-04-07 19:08:07	Yes	20	Male	Saudi	Pharmacy	3rd year	No	Cornea and sclera	Yes	13 - 24 hours	Yes	Retinal diseases	No	Less than 24 hours	Donors while alive	No	No	No	No	No	No	No	No	No	Yes	Yes	Yes	Yes	Yes	Yes	Yes		Yes	Strongly agree	Strongly agree	Strongly agree	Strongly agree	Neutral	Disagree	Disagree	Disagree	Disagree	Agree	Agree	Yes
2022-04-08 01:41:59	Yes	19	Male	Saudi	Dentistry	2nd year	No	All eye parts	Yes	13 - 24 hours	Yes	Cataract	No	Less than 6 hours	Donors relatives	No	No	No	No	No	No	No	No	No	Yes	No	Yes	Yes	Yes	Yes	Yes		Yes	Strongly agree	Strongly agree	Neutral	Strongly agree	Disagree	Disagree	Disagree	Neutral	Disagree	Disagree	Disagree	Yes
2022-04-08 02:17:35	Yes	19	Male	Saudi	Dentistry	2nd year	No	All eye parts	No	0 - 12 hours	Yes	Retinal diseases	Yes	Less than 6 hours	Donors while alive	No	No	No	No	No	No	No	No	No	Yes	Yes	Yes	Yes	Yes	Yes	Yes		Yes	Strongly agree	Strongly agree	Neutral	Strongly agree	Disagree	Disagree	Disagree	Disagree	Disagree	Disagree	Agree	Yes
2022-04-08 05:42:29	Yes	20	Male	Saudi	Dentistry	2nd year	No	Retina	No	0 - 12 hours	No	Retinal diseases	Yes	Less than 6 hours	Donors while alive	No	No	No	No	No	No	No	No	No	Yes	Yes	Yes	Yes	Yes	Yes	Yes		Yes	Strongly agree	Strongly agree	Strongly agree	Strongly agree	Disagree	Disagree	Disagree	Disagree	Disagree	Disagree	Disagree	Yes
2022-04-08 12:22:45	Yes	20	Male	Saudi	Dentistry	2nd year	No	All eye parts	No	0 - 12 hours	No	Retinal diseases	No	Less than 6 hours	Donors while alive	No	No	No	No	No	No	No	No	No	No	No	Yes	Yes	Yes	No	Yes		I don't know	Strongly agree	Strongly agree	Neutral	Strongly agree	Disagree	Strongly disagree	Disagree	Neutral	Disagree	Neutral	Agree	Yes
2022-04-09 05:34:23	Yes	20	Male	Saudi	Pharmacy	3rd year	No	Retina	No	13 - 24 hours	No	Retinal diseases	No	Less than 6 hours	Donors while alive	No	No	No	No	No	No	No	No	No	Yes	Yes	Yes	Yes	Yes	Yes	Yes		Yes	Strongly agree	Strongly agree	Strongly agree	Strongly agree	Disagree	Disagree	Disagree	Disagree	Disagree	Disagree	Disagree	Yes
2022-04-09 06:48:23	Yes	20	Male	Saudi	Dentistry	3rd year	No	All eye parts	Yes	0 - 12 hours	Yes	Retinal diseases	No	Less than 6 hours	Donors while alive	Yes	No	No	No	No	Yes	No	No	No	Yes	Yes	Yes	Yes	Yes	Yes	Yes		Yes	Strongly agree	Strongly agree	Neutral	Strongly agree	Disagree	Disagree	Disagree	Disagree	Disagree	Neutral	Neutral	Yes
2022-04-09 09:26:32	Yes	20	Male	Saudi	Dentistry	3rd year	No	I don't know	Yes	0 - 12 hours	Yes	Retinal diseases	Yes	I don't know	Donors while alive	Yes	Yes	No	No	No	Yes	No	No	No	Yes	Yes	Yes	Yes	Yes	Yes	Yes		I don't know	Strongly agree	Strongly agree	Strongly agree	Strongly agree	Strongly disagree	Strongly disagree	Strongly disagree	Strongly disagree	Strongly disagree	Neutral	Neutral	Yes
2022-04-09 16:35:30	Yes	19	Male	Saudi	Dentistry	2nd year	Yes	All eye parts	No	0 - 12 hours	No	Contagious diseases	No	Less than 6 hours	Donors while alive and their relatives (after death)	Yes	Yes	No	No	Yes	Yes	No	No	Yes	Yes	Yes	Yes	Yes	Yes	Yes	Yes		Yes	Strongly agree	Strongly agree	Strongly agree	Strongly agree	Disagree	Disagree	Disagree	Disagree	Disagree	Disagree	Disagree	Yes
2022-04-09 19:39:09	Yes	20	Male	Saudi	Dentistry	2nd year	Yes	All eye parts	I don't know	0 - 12 hours	Yes	Retinal diseases	I don't know	7 days	Donors while alive	No	No	No	No	No	No	No	No	No	Yes	Yes	Yes	Yes	Yes	Yes	Yes		I don't know	Strongly agree	Strongly agree	Neutral	Neutral	Disagree	Neutral	Neutral	Disagree	Disagree	Neutral	Neutral	Yes
2022-04-09 23:32:16	Yes	20	Male	Saudi	Pharmacy	2nd year	No	I don't know	Yes	0 - 12 hours	I don't know	Retinal diseases	Yes	Less than 6 hours	Donors while alive	Yes	Yes	Yes	No	No	No	No	No	No	Yes	Yes	Yes	Yes	Yes	Yes	Yes		Yes	Strongly agree	Strongly agree	Strongly agree	Strongly agree	Disagree	Disagree	Strongly disagree	Neutral	Disagree	Neutral	Neutral	Yes
2022-04-10 10:06:30	Yes	20	Male	Saudi	Pharmacy	2nd year	No	All eye parts	I don't know	0 - 12 hours	No	Retinal diseases	Yes	Less than 24 hours	Donors while alive	Yes	No	No	No	No	No	No	No	No	Yes	Yes	Yes	Yes	Yes	Yes	Yes		Yes	Strongly agree	Strongly agree	Strongly agree	Strongly agree	Disagree	Disagree	Disagree	Disagree	Disagree	Neutral	Neutral	Yes
2022-04-10 10:07:42	Yes	20	Male	Saudi	Pharmacy	3rd year	Yes	All eye parts	No	I don't know	No	Retinal diseases	No	Less than 6 hours	Donors while alive	No	No	No	No	No	No	No	No	No	Yes	Yes	Yes	Yes	Yes	Yes	Yes		Yes	Strongly agree	Strongly agree	Strongly agree	Strongly agree	Neutral	Neutral	Disagree	Disagree	Disagree	Agree	Agree	Yes
2022-04-10 10:08:47	Yes	20	Male	Saudi	Pharmacy	3rd year	No	All eye parts	I don't know	I don't know	No	Retinal diseases	I don't know	I don't know	Donors while alive	No	No	No	No	No	No	No	No	No	Yes	Yes	Yes	Yes	Yes	Yes	Yes		Yes	Strongly agree	Strongly agree	Strongly agree	Strongly agree	Neutral	Neutral	Neutral	Neutral	Disagree	Strongly agree	Neutral	Yes
2022-04-10 18:30:59	Yes	20	Male	Saudi	Medicine	2nd year	No	All eye parts	No	I don't know	I don't know	Retinal diseases	No	Less than 6 hours	Donors while alive	No	Yes	No	No	No	No	No	No	No	Yes	Yes	Yes	Yes	Yes	Yes	Yes		Yes	Strongly agree	Strongly agree	Neutral	Strongly agree	Disagree	Disagree	Disagree	Disagree	Disagree	Agree	Agree	Yes
2022-04-11 02:06:32	Yes	20	Male	Non-Saudi	Dentistry	3rd year	No	All eye parts	No	0 - 12 hours	No	Retinal diseases	I don't know	Less than 6 hours	I don't know	No	No	No	No	No	No	No	No	No	Yes	Yes	Yes	Yes	Yes	Yes	Yes		Yes	Strongly agree	Strongly agree	Strongly agree	Strongly agree	Strongly disagree	Disagree	Disagree	Disagree	Disagree	Agree	Neutral	Yes
2022-04-11 19:34:30	Yes	24	Female	Saudi	Medicine	6th year	Yes	Cornea and sclera	I don't know	0 - 12 hours	I don't know	I don't know	I don't know	I don't know	Donors while alive	No	No	No	Yes	No	No	No	No	No	Yes	No	Yes	Yes	Yes	Yes	Yes		Yes	Strongly agree	Strongly agree	Strongly agree	Strongly agree	Strongly disagree	Strongly disagree	Strongly disagree	Strongly disagree	Strongly disagree	Disagree	Agree	Yes
2022-04-11 21:20:00	Yes	20	Male	Saudi	Dentistry	2nd year	Yes	I don't know	Yes	0 - 12 hours	No	Retinal diseases	No	Less than 24 hours	Donors while alive and their relatives (after death)	No	Yes	No	No	Yes	Yes	No	No	No	Yes	No	No	No	Yes	No	Yes		I don't know	Strongly agree	Strongly agree	Agree	Strongly agree	Strongly disagree	Strongly disagree	Strongly disagree	Neutral	Agree	Agree	Agree	Maybe
2022-04-12 22:39:11	Yes	20	Male	Saudi	Dentistry	3rd year	No	I don't know	No	0 - 12 hours	I don't know	Retinal diseases	I don't know	I don't know	Donors while alive	No	No	No	No	No	No	No	No	No	Yes	Yes	Yes	Yes	Yes	Yes	Yes		I don't know	Strongly agree	Strongly agree	Strongly agree	Strongly agree	Disagree	Disagree	Disagree	Disagree	Disagree	Agree	Agree	Yes
2022-04-13 02:59:59	Yes	21	Male	Saudi	Pharmacy	3rd year	Yes	I don't know	Yes	I don't know	Yes	Retinal diseases	Yes	Less than 6 hours	Donors while alive	Yes	No	No	No	No	Yes	No	No	No	No	No	Yes	Yes	Yes	No	Yes		Yes	Strongly agree	Strongly agree	Neutral	Strongly agree	Disagree	Disagree	Disagree	Disagree	Disagree	Agree	Agree	Yes
2022-04-13 03:29:12	Yes	20	Male	Saudi	Dentistry	2nd year	No	Cornea and sclera	No	0 - 12 hours	Yes	Retinal diseases	No	I don't know	Donors while alive	No	Yes	No	No	No	Yes	No	No	No	Yes	Yes	Yes	Yes	Yes	Yes	Yes		No	Strongly agree	Strongly agree	Strongly agree	Strongly agree	Disagree	Disagree	Disagree	Neutral	Agree	Agree	Agree	Yes
2022-04-13 04:24:42	Yes	20	Male	Saudi	Pharmacy	2nd year	No	All eye parts	Yes	I don't know	No	I don't know	I don't know	Less than 6 hours	Donors while alive	No	No	No	No	No	No	No	No	No	No	No	Yes	Yes	Yes	No	Yes		I don't know	Strongly agree	Strongly agree	Neutral	Neutral	Disagree	Disagree	Disagree	Neutral	Agree	Strongly agree	Strongly agree	Maybe
2022-04-13 06:48:27	Yes	20	Male	Saudi	Medicine	2nd year	No	Cornea and sclera	I don't know	0 - 12 hours	No	Retinal diseases	Yes	Less than 24 hours	Donors while alive	No	No	No	No	No	Yes	No	No	No	Yes	Yes	Yes	Yes	Yes	No	Yes		I don't know	Strongly agree	Strongly agree	Neutral	Strongly agree	Disagree	Disagree	Disagree	Neutral	Neutral	Agree	Agree	Yes
2022-04-13 08:37:43	Yes	20	Male	Saudi	Dentistry	2nd year	No	All eye parts	No	0 - 12 hours	No	I don't know	I don't know	Less than 6 hours	Donors while alive	No	No	No	No	No	No	No	No	No	No	No	No	No	Yes	No	Yes		Yes	Strongly agree	Strongly agree	Neutral	Neutral	Disagree	Disagree	Disagree	Disagree	Neutral	Agree	Agree	Yes
2022-04-13 09:03:11	Yes	20	Male	Saudi	Dentistry	2nd year	No	All eye parts	No	0 - 12 hours	Yes	Retinal diseases	I don't know	Less than 6 hours	Donors while alive	No	No	No	No	No	Yes	No	No	No	Yes	Yes	Yes	No	Yes	No	Yes		Yes	Strongly agree	Strongly agree	Neutral	Neutral	Disagree	Disagree	Disagree	Neutral	Neutral	Agree	Agree	Yes
2022-04-13 13:15:04	Yes	20	Male	Saudi	Pharmacy	2nd year	No	All eye parts	I don't know	0 - 12 hours	I don't know	Retinal diseases	Yes	Less than 6 hours	Donors while alive	Yes	Yes	Yes	No	No	No	Yes	No	No	No	No	No	Yes	Yes	No	Yes		Yes	Strongly agree	Strongly agree	Neutral	Strongly agree	Disagree	Disagree	Disagree	Disagree	Agree	Agree	Agree	Maybe
2022-04-13 13:16:41	Yes	20	Male	Saudi	Dentistry	2nd year	No	I don't know	I don't know	0 - 12 hours	Yes	Retinal diseases	No	Less than 6 hours	Donors while alive and their relatives (after death)	No	No	No	No	No	No	No	No	No	No	No	Yes	Yes	Yes	No	Yes		Yes	Strongly agree	Strongly agree	Strongly agree	Strongly agree	Disagree	Disagree	Agree	Agree	Agree	Agree	Agree	Yes
2022-04-13 13:18:02	Yes	20	Male	Saudi	Dentistry	2nd year	No	All eye parts	Yes	0 - 12 hours	Yes	Retinal diseases	Yes	1 month	Donors while alive	No	No	No	No	No	Yes	No	No	No	No	No	Yes	Yes	Yes	No	Yes		Yes	Strongly agree	Strongly agree	Strongly agree	Strongly agree	Strongly disagree	Strongly disagree	Disagree	Disagree	Disagree	Agree	Agree	Maybe
2022-04-13 13:19:38	Yes	21	Male	Saudi	Dentistry	3rd year	No	All eye parts	No	I don't know	Yes	Retinal diseases	No	1 month	Donors while alive	No	Yes	No	No	No	No	No	No	No	No	No	Yes	Yes	Yes	No	Yes		I don't know	Strongly agree	Strongly agree	Neutral	Neutral	Strongly disagree	Strongly disagree	Neutral	Neutral	Neutral	Agree	Agree	Yes
2022-04-13 13:21:06	Yes	20	Male	Saudi	Dentistry	2nd year	No	All eye parts	No	0 - 12 hours	No	Retinal diseases	No	12 days	Donors while alive	No	Yes	No	No	No	Yes	No	No	No	No	Yes	Yes	Yes	Yes	No	Yes		Yes	Strongly agree	Strongly agree	Neutral	Strongly agree	Neutral	Neutral	Neutral	Neutral	Neutral	Strongly agree	Strongly agree	Yes
2022-04-13 13:24:46	Yes	20	Male	Saudi	Dentistry	2nd year	No	All eye parts	Yes	0 - 12 hours	Yes	Cataract	No	Less than 6 hours	Donors while alive	No	Yes	No	No	No	No	No	No	No	No	No	Yes	Yes	Yes	No	Yes		Yes	Strongly agree	Strongly agree	Neutral	Neutral	Disagree	Disagree	Neutral	Neutral	Neutral	Neutral	Neutral	Yes
2022-04-13 13:27:45	Yes	19	Male	Saudi	Pharmacy	2nd year	No	All eye parts	No	13 - 24 hours	Yes	Retinal diseases	No	Less than 6 hours	Donors while alive	No	No	No	No	No	No	No	No	No	No	Yes	Yes	Yes	Yes	Yes	Yes		I don't know	Strongly agree	Strongly agree	Strongly agree	Strongly agree	Disagree	Disagree	Disagree	Disagree	Disagree	Agree	Agree	Yes
2022-04-14 05:31:26	Yes	20	Male	Saudi	Pharmacy	3rd year	No	All eye parts	I don't know	0 - 12 hours	I don't know	Retinal diseases	No	Less than 6 hours	Donors relatives	No	No	No	No	No	Yes	No	No	No	No	Yes	Yes	Yes	Yes	No	Yes		I don't know	Strongly agree	Strongly agree	Neutral	Strongly agree	Disagree	Disagree	Disagree	Disagree	Disagree	Agree	Agree	Maybe
2022-04-14 14:38:11	Yes	20	Male	Saudi	Pharmacy	3rd year	No	All eye parts	No	0 - 12 hours	Yes	Retinal diseases	Yes	Less than 6 hours	Donors while alive and their relatives (after death)	No	No	No	No	No	No	No	No	No	No	Yes	Yes	Yes	Yes	No	Yes		I don't know	Strongly agree	Strongly agree	Neutral	Neutral	Disagree	Disagree	Neutral	Neutral	Neutral	Strongly agree	Strongly agree	Yes
2022-04-14 14:39:36	Yes	20	Male	Saudi	Pharmacy	2nd year	No	All eye parts	Yes	0 - 12 hours	Yes	Glaucoma	No	Less than 6 hours	Donors while alive	No	No	No	No	No	Yes	No	No	No	No	No	Yes	No	Yes	No	Yes		Yes	Strongly agree	Strongly agree	Strongly agree	Strongly agree	Disagree	Disagree	Disagree	Disagree	Disagree	Agree	Agree	Yes
2022-04-14 14:40:46	Yes	20	Male	Saudi	Pharmacy	3rd year	No	All eye parts	No	0 - 12 hours	No	Cataract	No	Less than 6 hours	Donors while alive	No	Yes	No	No	No	No	No	No	No	Yes	Yes	Yes	Yes	Yes	No	Yes		Yes	Strongly agree	Strongly agree	Neutral	Strongly agree	Neutral	Neutral	Neutral	Neutral	Neutral	Agree	Agree	Yes
2022-04-14 14:42:21	Yes	20	Male	Saudi	Pharmacy	2nd year	No	All eye parts	No	0 - 12 hours	Yes	Contagious diseases	Yes	7 days	Donors while alive	No	No	No	No	No	No	No	No	No	No	No	Yes	Yes	Yes	No	Yes		Yes	Strongly agree	Strongly agree	Neutral	Strongly agree	Strongly disagree	Strongly disagree	Disagree	Disagree	Disagree	Agree	Agree	Yes
2022-04-14 14:46:23	Yes	20	Male	Saudi	Pharmacy	2nd year	No	All eye parts	I don't know	I don't know	I don't know	I don't know	No	I don't know	Donors while alive	No	Yes	No	No	No	No	No	No	No	No	No	Yes	Yes	Yes	No	Yes		I don't know	Strongly agree	Strongly agree	Neutral	Strongly agree	Disagree	Disagree	Neutral	Neutral	Neutral	Agree	Agree	Maybe
2022-04-15 06:18:46	Yes	20	Male	Saudi	Pharmacy	3rd year	No	I don't know	Yes	0 - 12 hours	Yes	Retinal diseases	I don't know	7 days	Donors while alive	No	No	No	No	No	No	No	No	No	Yes	Yes	Yes	Yes	Yes	No	Yes		Yes	Strongly agree	Strongly agree	Neutral	Neutral	Strongly disagree	Strongly disagree	Strongly disagree	Strongly disagree	Strongly disagree	Strongly agree	Strongly agree	Yes
2022-04-15 16:29:21	Yes	20	Male	Saudi	Pharmacy	3rd year	No	All eye parts	Yes	0 - 12 hours	Yes	Contagious diseases	No	Less than 24 hours	Donors while alive	No	No	No	No	No	No	No	No	No	No	Yes	Yes	Yes	Yes	No	Yes		Yes	Strongly agree	Strongly agree	Neutral	Neutral	Disagree	Disagree	Disagree	Disagree	Disagree	Agree	Agree	Yes
2022-04-15 16:30:46	Yes	19	Male	Saudi	Pharmacy	3rd year	No	All eye parts	Yes	0 - 12 hours	Yes	I don't know	I don't know	I don't know	Donors while alive	No	No	No	No	No	No	No	No	No	No	Yes	Yes	Yes	No	No	No	No	No	Strongly agree	Strongly agree	Neutral	Neutral	Disagree	Agree	Agree	Agree	Disagree	Agree	Agree	No
2022-04-16 00:37:46	Yes	20	Male	Saudi	Pharmacy	2nd year	No	All eye parts	No	0 - 12 hours	I don't know	Contagious diseases	Yes	Less than 24 hours	Donors while alive	No	Yes	No	No	No	No	No	No	No	No	Yes	Yes	Yes	Yes	No	Yes		Yes	Strongly agree	Strongly agree	Neutral	Neutral	Disagree	Disagree	Neutral	Neutral	Neutral	Strongly agree	Strongly agree	Yes
2022-04-16 10:25:43	Yes	20	Male	Saudi	Pharmacy	2nd year	No	All eye parts	No	0 - 12 hours	I don't know	Contagious diseases	No	Less than 6 hours	Donors while alive	No	No	No	No	No	No	No	No	No	Yes	Yes	Yes	Yes	Yes	No	Yes		I don't know	Strongly agree	Strongly agree	Neutral	Neutral	Disagree	Disagree	Disagree	Disagree	Disagree	Agree	Agree	Yes
2022-04-16 19:02:16	Yes	20	Male	Saudi	Pharmacy	2nd year	No	All eye parts	I don't know	0 - 12 hours	Yes	Glaucoma	No	I don't know	Donors while alive	No	No	No	No	No	No	No	No	No	Yes	Yes	Yes	Yes	Yes	No	Yes		Yes	Strongly agree	Strongly agree	Neutral	Neutral	Disagree	Disagree	Disagree	Disagree	Disagree	Agree	Agree	Yes
2022-04-16 19:40:11	Yes	20	Male	Saudi	Pharmacy	2nd year	No	I don't know	I don't know	25 - 48 hours	Yes	I don't know	I don't know	I don't know	Donors while alive	No	Yes	No	No	No	Yes	No	No	No	No	No	Yes	Yes	Yes	No	Yes		I don't know	Strongly agree	Strongly agree	Neutral	Neutral	Disagree	Disagree	Neutral	Neutral	Neutral	Neutral	Neutral	Yes
2022-04-16 19:52:28	Yes	20	Male	Saudi	Dentistry	2nd year	Yes	All eye parts	Yes	13 - 24 hours	I don't know	Contagious diseases	I don't know	Less than 6 hours	Donors while alive	No	Yes	No	No	No	No	No	No	No	Yes	Yes	Yes	Yes	Yes	No	Yes		Yes	Strongly agree	Strongly agree	Neutral	Neutral	Disagree	Disagree	Disagree	Disagree	Neutral	Agree	Agree	Yes
2022-04-17 05:03:27	Yes	20	Male	Saudi	Pharmacy	2nd year	No	All eye parts	Yes	0 - 12 hours	No	Retinal diseases	No	Less than 6 hours	Donors while alive	No	No	No	No	No	No	No	No	No	No	Yes	Yes	Yes	Yes	No	Yes		Yes	Strongly agree	Strongly agree	Neutral	Neutral	Strongly disagree	Strongly disagree	Strongly disagree	Strongly disagree	Strongly disagree	Neutral	Neutral	Yes
2022-04-18 01:47:02	Yes	20	Male	Saudi	Pharmacy	2nd year	Yes	All eye parts	Yes	0 - 12 hours	Yes	Contagious diseases	No	Less than 6 hours	Donors while alive	No	Yes	No	No	No	Yes	No	No	No	No	Yes	Yes	Yes	Yes	No	Yes		Yes	Strongly agree	Strongly agree	Neutral	Neutral	Strongly disagree	Strongly disagree	Strongly disagree	Strongly disagree	Strongly disagree	Neutral	Neutral	Maybe
2022-04-18 18:22:39	Yes	20	Male	Saudi	Pharmacy	2nd year	No	All eye parts	No	0 - 12 hours	No	Contagious diseases	Yes	Less than 24 hours	Donors while alive	No	No	No	No	No	No	No	No	No	No	No	Yes	No	Yes	No	Yes		No	Strongly agree	Strongly agree	Neutral	Neutral	Disagree	Disagree	Neutral	Neutral	Neutral	Agree	Agree	Yes
2022-04-18 19:49:05	Yes	19	Male	Saudi	Pharmacy	2nd year	No	All eye parts	Yes	0 - 12 hours	No	Glaucoma	I don't know	I don't know	I don't know	No	No	No	No	No	No	No	No	No	No	No	Yes	Yes	Yes	No	I don't know	I don't know	I don't know	Strongly agree	Strongly agree	Neutral	Neutral	Disagree	Disagree	Disagree	Disagree	Disagree	Agree	Agree	Yes
2022-04-18 20:44:05	Yes	23	Female	Saudi	Medicine	6th year	Yes	All eye parts	Yes	0 - 12 hours	Yes	I don't know	Yes	I don't know	Donors while alive and their relatives (after death)	Yes	Yes	No	No	Yes	No	No	No	Yes	Yes	Yes	Yes	Yes	Yes	Yes	Yes		Yes	Strongly agree	Strongly agree	Strongly agree	Strongly agree	Strongly disagree	Strongly disagree	Strongly disagree	Strongly disagree	Strongly disagree	Strongly disagree	Strongly disagree	Yes
2022-04-18 20:50:20	Yes	23	Female	Saudi	Medicine	6th year	Yes	I don't know	Yes	0 - 12 hours	I don't know	Contagious diseases	I don't know	I don't know	Donors while alive and their relatives (after death)	No	No	No	No	Yes	Yes	Yes	No	No	Yes	No	Yes	No	Yes	Yes	I don't know	Yes	Yes	Disagree	Disagree	Agree	Neutral	Disagree	Neutral	Disagree	Agree	Disagree	Agree	Agree	Maybe
2022-04-18 21:09:22	Yes	22	Female	Saudi	Medicine	4th year	Yes	I don't know	No	I don't know	I don't know	Contagious diseases	Yes	I don't know	Donors while alive and their relatives (after death)	No	Yes	No	Yes	No	Yes	No	No	No	Yes	No	Yes	Yes	Yes	Yes	Yes		Yes	Strongly agree	Strongly agree	Strongly disagree	Strongly disagree	Strongly disagree	Strongly disagree	Strongly disagree	Agree	Strongly disagree	Strongly disagree	Strongly disagree	Yes
2022-04-18 21:11:09	Yes	19	Female	Saudi	Medicine	2nd year	Yes	I don't know	I don't know	0 - 12 hours	I don't know	I don't know	I don't know	I don't know	Donors while alive and their relatives (after death)	No	No	No	Yes	Yes	Yes	Yes	Yes	Yes	Yes	Yes	Yes	Yes	Yes	Yes	Yes		Yes	Strongly agree	Strongly agree	Strongly agree	Strongly agree	Disagree	Strongly disagree	Neutral	Disagree	Neutral	Strongly agree	Strongly agree	Yes
2022-04-18 21:18:23	Yes	23	Female	Saudi	Medicine	6th year	Yes	Cornea and sclera	No	I don't know	No	I don't know	I don't know	I don't know	Donors while alive	No	No	No	No	No	Yes	No	No	No	Yes	No	Yes	Yes	Yes	Yes	I don't know	I don't know	I don't know	Neutral	Neutral	Agree	Neutral	Neutral	Disagree	Disagree	Disagree	Neutral	Strongly agree	Strongly agree	Yes
2022-04-18 21:25:53	Yes	24	Female	Saudi	Medicine	6th year	No	Cornea and sclera	No	0 - 12 hours	I don't know	I don't know	No	Less than 24 hours	Donors while alive and their relatives (after death)	No	No	No	No	No	Yes	No	No	No	Yes	No	Yes	No	Yes	No	I don't know	Yes	No	Strongly agree	Agree	Neutral	Neutral	Disagree	Disagree	Agree	Strongly agree	Neutral	Agree	Agree	Yes
2022-04-18 21:35:03	Yes	22	Female	Saudi	Medicine	4th year	Yes	Cornea and sclera	I don't know	0 - 12 hours	I don't know	Cataract	I don't know	I don't know	Donors while alive and their relatives (after death)	No	No	No	Yes	No	Yes	No	No	No	Yes	No	Yes	No	Yes	Yes	I don't know	Yes	Yes	Strongly agree	Strongly agree	Disagree	Neutral	Strongly agree	Strongly agree	Strongly agree	Strongly agree	Strongly agree	Strongly agree	Strongly agree	Yes
2022-04-18 21:43:00	Yes	21	Female	Saudi	Medicine	4th year	Yes	Cornea and sclera	No	0 - 12 hours	Yes	I don't know	Yes	Less than 24 hours	Donors while alive	No	No	No	Yes	No	Yes	No	No	Yes	Yes	No	Yes	No	Yes	Yes	Yes		Yes	Strongly agree	Agree	Agree	Agree	Disagree	Agree	Disagree	Strongly agree	Agree	Agree	Agree	Yes
2022-04-18 22:17:20	Yes	21	Female	Saudi	Medicine	3rd year	Yes	Cornea and sclera	I don't know	0 - 12 hours	I don't know	Contagious diseases	No	I don't know	Donors while alive and their relatives (after death)	No	Yes	Yes	Yes	No	Yes	Yes	Yes	No	Yes	Yes	No	No	Yes	Yes	I don't know	Yes	Yes	Strongly agree	Neutral	Neutral	Neutral	Strongly disagree	Disagree	Disagree	Neutral	Strongly agree	Agree	Neutral	Maybe
2022-04-18 22:18:37	Yes	21	Female	Saudi	Medicine	4th year	Yes	All eye parts	I don't know	I don't know	I don't know	I don't know	I don't know	I don't know	I don't know	Yes	Yes	No	Yes	No	No	No	Yes	Yes	Yes	No	No	No	Yes	Yes	Yes		I don't know	Strongly agree	Strongly agree	Strongly agree	Strongly agree	Strongly agree	Agree	Strongly agree	Agree	Strongly agree	Agree	Strongly agree	Maybe
2022-04-19 02:15:48	Yes	19	Male	Saudi	Pharmacy	2nd year	No	I don't know	I don't know	I don't know	I don't know	Retinal diseases	No	Less than 6 hours	Donors while alive and their relatives (after death)	No	No	No	No	Yes	No	No	No	No	No	Yes	No	Yes	Yes	No	No	No	No	Strongly agree	Strongly agree	Neutral	Neutral	Neutral	Neutral	Neutral	Agree	Agree	Agree	Agree	Yes
2022-04-19 04:46:39	Yes	20	Male	Saudi	Pharmacy	2nd year	No	I don't know	I don't know	0 - 12 hours	No	Glaucoma	No	Less than 24 hours	Donors while alive	No	Yes	No	No	No	No	No	No	No	Yes	Yes	Yes	Yes	Yes	Yes	Yes		Yes	Agree	Agree	Neutral	Neutral	Neutral	Neutral	Neutral	Neutral	Neutral	Agree	Agree	Yes
2022-04-19 09:39:15	Yes	24	Male	Saudi	Applied Medical Sciences	4th year	Yes	Cornea and sclera	Yes	0 - 12 hours	Yes	Contagious diseases	Yes	Less than 24 hours	Donors while alive	No	No	No	No	No	Yes	No	No	Yes	Yes	No	Yes	Yes	Yes	Yes	No	Yes	No	Agree	Disagree	Neutral	Strongly disagree	Neutral	Strongly disagree	Agree	Strongly agree	Disagree	Strongly agree	Strongly agree	Maybe
2022-04-19 16:25:15	Yes	20	Male	Saudi	Pharmacy	2nd year	No	All eye parts	Yes	0 - 12 hours	I don't know	I don't know	I don't know	Less than 6 hours	I don't know	No	No	No	No	No	No	No	No	No	No	No	Yes	No	Yes	No	I don't know	I don't know	I don't know	Strongly agree	Strongly agree	Agree	Agree	Disagree	Disagree	Neutral	Neutral	Neutral	Neutral	Neutral	Maybe
2022-04-20 02:09:05	Yes	20	Female	Saudi	Medicine	3rd year	Yes	I don't know	I don't know	13 - 24 hours	No	Glaucoma	Yes	12 days	Donors while alive and their relatives (after death)	Yes	Yes	Yes	Yes	Yes	Yes	Yes	Yes	Yes	Yes	Yes	Yes	Yes	Yes	Yes	Yes		Yes	Neutral	Neutral	Neutral	Neutral	Neutral	Neutral	Neutral	Neutral	Neutral	Neutral	Neutral	Yes
2022-04-20 05:39:13	Yes	20	Male	Saudi	Pharmacy	2nd year	Yes	All eye parts	Yes	13 - 24 hours	No	Cataract	Yes	I don't know	Donors while alive	Yes	Yes	No	No	No	Yes	No	No	No	No	No	Yes	No	Yes	No	I don't know	Yes	I don't know	Strongly agree	Strongly agree	Strongly agree	Strongly agree	Disagree	Disagree	Disagree	Disagree	Disagree	Disagree	Disagree	Yes
2022-04-20 16:17:42	Yes	20	Female	Saudi	Medicine	2nd year	No	I don't know	Yes	0 - 12 hours	No	Retinal diseases	Yes	Less than 24 hours	Donors while alive	Yes	Yes	No	Yes	No	Yes	No	No	Yes	Yes	Yes	No	No	Yes	No	Yes		Yes	Strongly agree	Agree	Agree	Agree	Strongly agree	Agree	Strongly agree	Agree	Strongly agree	Agree	Agree	Yes
2022-04-21 05:21:08	Yes	20	Male	Saudi	Dentistry	2nd year	No	All eye parts	I don't know	0 - 12 hours	I don't know	Retinal diseases	I don't know	Less than 6 hours	I don't know	Yes	Yes	No	No	No	No	No	No	No	No	No	Yes	Yes	Yes	No	Yes		I don't know	Strongly agree	Strongly agree	Strongly agree	Strongly agree	Disagree	Disagree	Neutral	Neutral	Neutral	Neutral	Neutral	Yes
2022-04-21 05:24:20	Yes	21	Male	Saudi	Dentistry	4th year	No	All eye parts	No	0 - 12 hours	Yes	Retinal diseases	Yes	Less than 6 hours	Donors while alive	No	Yes	No	No	No	No	No	No	No	No	No	Yes	Yes	Yes	No	Yes		Yes	Strongly agree	Strongly agree	Strongly agree	Strongly agree	Strongly disagree	Strongly disagree	Disagree	Disagree	Disagree	Neutral	Neutral	Yes
2022-04-21 06:50:04	Yes	19	Male	Saudi	Dentistry	2nd year	No	All eye parts	Yes	0 - 12 hours	No	I don't know	No	Less than 6 hours	Donors while alive	No	No	No	No	No	No	No	No	No	Yes	No	Yes	Yes	Yes	No	Yes		I don't know	Strongly agree	Strongly agree	Neutral	Neutral	Neutral	Neutral	Neutral	Neutral	Neutral	Agree	Agree	Maybe
2022-04-21 16:34:06	Yes	20	Male	Saudi	Dentistry	3rd year	No	All eye parts	Yes	0 - 12 hours	No	I don't know	Yes	Less than 6 hours	Donors while alive	No	No	No	No	No	Yes	No	No	No	No	No	Yes	Yes	Yes	No	No	No	No	Strongly agree	Strongly agree	Neutral	Neutral	Disagree	Disagree	Neutral	Neutral	Neutral	Neutral	Neutral	No
2022-04-21 17:54:19	Yes	20	Male	Saudi	Dentistry	3rd year	No	All eye parts	No	0 - 12 hours	I don't know	I don't know	I don't know	Less than 6 hours	Donors while alive	No	No	No	No	No	No	No	No	No	No	No	Yes	Yes	Yes	No	Yes		Yes	Strongly agree	Strongly agree	Neutral	Neutral	Disagree	Disagree	Neutral	Neutral	Neutral	Agree	Agree	Yes
2022-04-22 02:35:49	Yes	19	Male	Saudi	Dentistry	2nd year	No	All eye parts	I don't know	0 - 12 hours	No	Retinal diseases	I don't know	Less than 6 hours	I don't know	No	No	No	No	No	No	No	No	No	No	Yes	Yes	Yes	Yes	No	I don't know	I don't know	I don't know	Agree	Agree	Agree	Neutral	Disagree	Disagree	Neutral	Neutral	Neutral	Neutral	Neutral	Maybe
2022-04-22 03:57:49	Yes	22	Male	Saudi	Medicine	5th year	No	All eye parts	I don't know	I don't know	No	Retinal diseases	I don't know	I don't know	Donors while alive and their relatives (after death)	Yes	Yes	No	No	No	Yes	No	No	No	Yes	Yes	Yes	Yes	Yes	Yes	Yes		Yes	Strongly agree	Strongly agree	Strongly agree	Strongly agree	Disagree	Disagree	Disagree	Disagree	Disagree	Neutral	Neutral	Yes
2022-04-22 10:22:13	Yes	22	Male	Saudi	Medicine	5th year	No	All eye parts	No	0 - 12 hours	No	Retinal diseases	No	Less than 6 hours	Donors while alive	No	No	No	No	No	No	No	No	No	Yes	Yes	Yes	Yes	Yes	Yes	Yes		Yes	Strongly agree	Strongly agree	Strongly agree	Strongly agree	Disagree	Disagree	Neutral	Neutral	Neutral	Neutral	Neutral	Yes
2022-04-22 12:06:41	Yes	20	Male	Saudi	Dentistry	3rd year	No	All eye parts	No	0 - 12 hours	I don't know	Contagious diseases	I don't know	Less than 6 hours	Donors while alive and their relatives (after death)	No	No	No	No	No	No	No	No	No	No	No	Yes	Yes	Yes	No	Yes		Yes	Strongly agree	Strongly agree	Strongly agree	Strongly agree	Strongly disagree	Strongly disagree	Disagree	Disagree	Disagree	Neutral	Neutral	Maybe
2022-04-22 22:07:21	Yes	21	Female	Non-Saudi	Medicine	4th year	Yes	All eye parts	Yes	I don't know	Yes	I don't know	Yes	Less than 24 hours	I don't know	No	Yes	Yes	Yes	Yes	Yes	Yes	No	No	Yes	No	No	Yes	Yes	Yes	Yes		Yes	Agree	Neutral	Agree	Agree	Neutral	Agree	Agree	Neutral	Agree	Agree	Agree	Yes
2022-04-22 22:54:12	Yes	20	Male	Saudi	Dentistry	3rd year	Yes	All eye parts	No	0 - 12 hours	No	Retinal diseases	No	Less than 6 hours	Donors while alive	No	No	No	No	No	No	No	No	No	Yes	Yes	Yes	Yes	Yes	Yes	I don't know	I don't know	I don't know	Strongly agree	Strongly agree	Neutral	Neutral	Neutral	Neutral	Neutral	Neutral	Neutral	Neutral	Neutral	Yes
2022-04-23 07:50:42	Yes	20	Male	Saudi	Dentistry	2nd year	No	All eye parts	Yes	0 - 12 hours	No	Retinal diseases	No	I don't know	Donors while alive	No	No	No	No	No	No	No	No	No	No	Yes	Yes	Yes	Yes	No	I don't know	I don't know	I don't know	Strongly agree	Strongly agree	Strongly agree	Strongly agree	Disagree	Disagree	Neutral	Neutral	Neutral	Neutral	Neutral	Maybe
2022-04-23 16:32:10	Yes	22	Male	Saudi	Medicine	5th year	No	All eye parts	Yes	0 - 12 hours	I don't know	Retinal diseases	No	I don't know	Donors while alive	No	No	No	No	No	No	No	No	No	No	No	Yes	No	Yes	No	Yes		Yes	Strongly agree	Strongly agree	Strongly agree	Strongly agree	Disagree	Disagree	Neutral	Neutral	Neutral	Agree	Agree	Yes
2022-04-23 19:33:16	Yes	23	Male	Saudi	Medicine	5th year	No	All eye parts	No	0 - 12 hours	No	I don't know	Yes	Less than 6 hours	Donors while alive	No	Yes	No	No	No	No	No	No	No	No	Yes	Yes	Yes	Yes	No	I don't know	Yes	I don't know	Strongly agree	Strongly agree	Strongly agree	Strongly agree	Disagree	Disagree	Disagree	Disagree	Disagree	Neutral	Neutral	Maybe
2022-04-23 19:48:07	Yes	23	Male	Saudi	Medicine	5th year	No	All eye parts	No	I don't know	I don't know	Retinal diseases	I don't know	Less than 6 hours	Donors while alive	No	No	No	No	No	No	No	No	No	No	No	Yes	Yes	Yes	No	Yes		Yes	Strongly agree	Strongly agree	Neutral	Strongly agree	Disagree	Disagree	Disagree	Disagree	Disagree	Agree	Agree	Maybe
2022-04-23 23:14:50	Yes	23	Male	Saudi	Medicine	5th year	No	All eye parts	No	0 - 12 hours	No	Retinal diseases	No	I don't know	Donors while alive	No	No	No	No	No	No	No	No	No	No	Yes	No	No	Yes	Yes	I don't know	Yes	I don't know	Strongly agree	Strongly agree	Neutral	Strongly agree	Strongly disagree	Strongly disagree	Strongly disagree	Strongly disagree	Strongly disagree	Strongly agree	Strongly agree	Yes
2022-04-24 21:02:41	Yes	23	Male	Saudi	Medicine	5th year	No	All eye parts	No	0 - 12 hours	No	Retinal diseases	No	Less than 6 hours	Donors while alive	No	No	No	No	No	No	No	No	No	No	Yes	Yes	Yes	Yes	No	Yes		I don't know	Strongly agree	Strongly agree	Strongly agree	Strongly agree	Disagree	Disagree	Neutral	Neutral	Neutral	Strongly agree	Strongly agree	Maybe
2022-04-24 21:30:10	Yes	23	Male	Saudi	Medicine	5th year	No	All eye parts	I don't know	I don't know	No	I don't know	Yes	I don't know	Donors while alive	No	No	No	No	No	Yes	No	No	No	Yes	Yes	Yes	Yes	Yes	Yes	Yes		No	Strongly agree	Strongly agree	Neutral	Strongly agree	Strongly disagree	Strongly disagree	Strongly disagree	Strongly disagree	Strongly disagree	Strongly agree	Strongly agree	Yes
2022-04-25 04:01:51	Yes	23	Male	Saudi	Medicine	5th year	No	All eye parts	No	0 - 12 hours	I don't know	I don't know	Yes	Less than 6 hours	Donors while alive	No	No	No	No	No	No	No	No	No	No	Yes	Yes	Yes	Yes	No	Yes		Yes	Strongly agree	Strongly agree	Strongly agree	Strongly agree	Disagree	Disagree	Neutral	Agree	Neutral	Agree	Agree	Maybe
2022-04-25 11:03:24	Yes	23	Male	Saudi	Medicine	5th year	Yes	All eye parts	No	I don't know	No	Retinal diseases	No	I don't know	Donors while alive	No	No	No	No	No	No	No	No	No	No	Yes	Yes	Yes	Yes	No	I don't know	Yes	No	Strongly agree	Strongly agree	Neutral	Strongly agree	Strongly disagree	Strongly disagree	Disagree	Disagree	Disagree	Agree	Agree	Yes
2022-04-26 12:03:17	Yes	23	Male	Saudi	Medicine	5th year	No	All eye parts	No	0 - 12 hours	I don't know	Retinal diseases	I don't know	Less than 6 hours	Donors while alive	No	No	No	No	No	No	No	No	No	No	Yes	Yes	Yes	Yes	No	Yes		Yes	Strongly agree	Strongly agree	Neutral	Strongly agree	Disagree	Disagree	Disagree	Disagree	Disagree	Agree	Agree	Yes
2022-04-26 13:13:11	Yes	23	Male	Saudi	Medicine	5th year	No	All eye parts	I don't know	I don't know	No	I don't know	I don't know	Less than 6 hours	Donors while alive and their relatives (after death)	No	Yes	No	No	No	No	No	No	No	Yes	Yes	Yes	Yes	Yes	Yes	I don't know	I don't know	I don't know	Strongly agree	Strongly agree	Neutral	Agree	Disagree	Disagree	Neutral	Neutral	Neutral	Agree	Agree	Yes
2022-04-26 17:33:01	Yes	23	Male	Saudi	Medicine	5th year	No	I don't know	No	I don't know	No	Retinal diseases	No	I don't know	Donors while alive	No	No	No	No	No	No	No	No	No	Yes	Yes	Yes	Yes	Yes	Yes	No	I don't know	No	Strongly agree	Strongly agree	Strongly agree	Strongly agree	Strongly disagree	Strongly disagree	Strongly disagree	Strongly disagree	Strongly disagree	Agree	Agree	Yes
2022-04-26 18:33:08	Yes	23	Male	Saudi	Medicine	5th year	No	I don't know	Yes	0 - 12 hours	No	Retinal diseases	Yes	Less than 6 hours	Donors while alive	No	Yes	No	No	Yes	Yes	No	No	No	Yes	No	Yes	Yes	Yes	No	Yes		I don't know	Strongly agree	Strongly agree	Neutral	Strongly agree	Disagree	Disagree	Disagree	Disagree	Disagree	Agree	Agree	Yes
2022-04-26 21:36:49	Yes	23	Male	Saudi	Medicine	5th year	No	All eye parts	Yes	0 - 12 hours	I don't know	Retinal diseases	Yes	I don't know	Donors while alive	No	No	No	No	No	No	No	No	No	No	Yes	Yes	Yes	Yes	No	Yes		I don't know	Strongly agree	Strongly agree	Agree	Agree	Disagree	Disagree	Neutral	Neutral	Disagree	Agree	Agree	Maybe
2022-04-27 00:38:21	Yes	23	Male	Saudi	Medicine	5th year	No	All eye parts	No	25 - 48 hours	No	Glaucoma	I don't know	I don't know	Donors while alive	No	No	No	No	No	No	No	No	No	No	Yes	No	Yes	Yes	No	Yes		No	Strongly agree	Strongly agree	Strongly agree	Strongly agree	Strongly disagree	Strongly disagree	Strongly disagree	Strongly disagree	Strongly disagree	Neutral	Neutral	Yes
2022-04-27 16:42:16	Yes	23	Male	Saudi	Medicine	5th year	Yes	Optic nerve	I don't know	25 - 48 hours	No	Contagious diseases	No	I don't know	Donors while alive	No	No	No	No	No	No	No	No	No	No	Yes	Yes	Yes	Yes	No	Yes		I don't know	Strongly agree	Strongly agree	Strongly agree	Strongly agree	Disagree	Disagree	Disagree	Disagree	Disagree	Neutral	Neutral	Yes
2022-04-27 17:49:21	Yes	23	Male	Saudi	Medicine	5th year	No	All eye parts	I don't know	0 - 12 hours	Yes	Retinal diseases	I don't know	Less than 6 hours	Donors while alive	No	Yes	No	No	No	No	No	No	No	No	Yes	Yes	Yes	Yes	No	Yes		Yes	Strongly agree	Strongly agree	Strongly agree	Strongly agree	Disagree	Disagree	Disagree	Disagree	Disagree	Agree	Agree	Yes
2022-04-28 11:14:29	Yes	23	Male	Saudi	Medicine	5th year	No	All eye parts	No	0 - 12 hours	No	Retinal diseases	No	Less than 6 hours	I don't know	No	No	No	No	No	No	No	No	No	Yes	Yes	Yes	Yes	Yes	Yes	No	I don't know	No	Strongly agree	Strongly agree	Strongly agree	Strongly agree	Strongly disagree	Strongly disagree	Strongly disagree	Strongly disagree	Strongly disagree	Neutral	Neutral	Yes
2022-04-28 17:53:54	Yes	23	Male	Saudi	Medicine	5th year	No	All eye parts	No	I don't know	I don't know	I don't know	Yes	I don't know	Donors while alive	No	No	No	No	No	No	No	No	No	No	Yes	Yes	Yes	Yes	No	Yes		I don't know	Strongly agree	Strongly agree	Strongly agree	Strongly agree	Disagree	Disagree	Disagree	Disagree	Disagree	Agree	Agree	Yes
2022-04-28 22:42:53	Yes	23	Male	Saudi	Medicine	5th year	No	I don't know	I don't know	I don't know	No	Cataract	No	1 month	Donors while alive	No	No	No	No	No	No	No	No	No	No	Yes	Yes	Yes	Yes	No	Yes		Yes	Strongly agree	Strongly agree	Agree	Strongly agree	Disagree	Disagree	Neutral	Neutral	Neutral	Agree	Agree	Maybe
2022-04-29 00:13:38	Yes	23	Male	Saudi	Medicine	5th year	No	All eye parts	No	I don't know	Yes	Cataract	I don't know	I don't know	Donors while alive	No	No	No	No	No	No	No	No	No	Yes	Yes	Yes	Yes	Yes	Yes	I don't know	I don't know	I don't know	Strongly agree	Strongly agree	Strongly agree	Strongly agree	Disagree	Disagree	Disagree	Disagree	Disagree	Disagree	Disagree	Maybe
2022-04-29 20:01:28	Yes	23	Male	Non-Saudi	Medicine	2nd year	No	All eye parts	No	0 - 12 hours	No	Retinal diseases	I don't know	Less than 6 hours	I don't know	No	Yes	No	No	No	No	No	No	No	Yes	Yes	Yes	Yes	Yes	No	I don't know	I don't know	No	Strongly agree	Strongly agree	Neutral	Agree	Neutral	Neutral	Neutral	Neutral	Disagree	Agree	Agree	Yes
2022-04-29 21:06:37	Yes	22	Male	Saudi	Medicine	5th year	No	All eye parts	No	0 - 12 hours	No	Retinal diseases	No	I don't know	Donors while alive	Yes	Yes	No	No	No	No	No	No	No	No	Yes	Yes	No	Yes	No	Yes		Yes	Strongly agree	Strongly agree	Strongly agree	Strongly agree	Strongly disagree	Strongly disagree	Strongly disagree	Strongly disagree	Strongly disagree	Strongly agree	Strongly agree	Maybe
2022-04-30 05:23:07	Yes	22	Female	Saudi	Medicine	3rd year	Yes	Cornea and sclera	I don't know	I don't know	Yes	Glaucoma	Yes	I don't know	Donors while alive and their relatives (after death)	No	Yes	No	Yes	No	Yes	No	Yes	No	Yes	No	Yes	Yes	Yes	Yes	Yes		Yes	Strongly agree	Agree	Strongly agree	Strongly agree	Strongly disagree	Strongly disagree	Strongly disagree	Strongly disagree	Strongly disagree	Strongly disagree	Strongly disagree	Yes
2022-04-30 11:39:06	Yes	21	Female	Saudi	Medicine	4th year	Yes	I don't know	Yes	0 - 12 hours	I don't know	I don't know	Yes	Less than 24 hours	Donors while alive and their relatives (after death)	No	No	No	Yes	Yes	Yes	Yes	No	No	Yes	Yes	Yes	Yes	Yes	Yes	I don't know	Yes	No	Strongly agree	Neutral	Strongly agree	Neutral	Strongly disagree	Strongly disagree	Agree	Strongly agree	Strongly agree	Strongly agree	Strongly agree	Yes
2022-04-30 14:31:19	Yes	23	Male	Saudi	Medicine	5th year	No	All eye parts	I don't know	0 - 12 hours	No	Retinal diseases	I don't know	Less than 6 hours	Donors while alive	No	No	No	No	No	No	No	No	No	No	Yes	Yes	No	Yes	No	Yes		I don't know	Strongly agree	Strongly agree	Neutral	Neutral	Disagree	Disagree	Disagree	Disagree	Disagree	Agree	Agree	Maybe
2022-05-01 10:35:48	Yes	21	Male	Saudi	Medicine	4th year	No	I don't know	No	0 - 12 hours	No	Retinal diseases	No	I don't know	Donors while alive	No	No	No	No	No	No	No	No	No	Yes	Yes	Yes	Yes	Yes	Yes	I don't know	I don't know	I don't know	Strongly agree	Strongly agree	Neutral	Neutral	Neutral	Neutral	Disagree	Disagree	Disagree	Agree	Agree	Yes
2022-05-02 16:50:03	Yes	23	Male	Saudi	Medicine	5th year	No	I don't know	Yes	I don't know	No	I don't know	Yes	Less than 24 hours	Donors while alive	No	No	No	No	No	No	No	No	No	No	Yes	Yes	Yes	Yes	No	Yes		No	Strongly agree	Strongly agree	Strongly agree	Strongly agree	Disagree	Disagree	Disagree	Disagree	Disagree	Agree	Agree	Yes
2022-05-03 21:18:58	Yes	24	Male	Saudi	Medicine	6th year	Yes	Cornea and sclera	No	0 - 12 hours	Yes	Glaucoma	Yes	Less than 24 hours	Donors while alive and their relatives (after death)	No	No	Yes	No	No	No	No	Yes	No	Yes	No	Yes	Yes	Yes	No	No	No	No	Neutral	Neutral	Neutral	Strongly agree	Strongly agree	Neutral	Neutral	Neutral	Neutral	Strongly agree	Neutral	Yes
2022-05-03 21:30:35	Yes	24	Male	Saudi	Medicine	6th year	Yes	All eye parts	No	13 - 24 hours	Yes	Glaucoma	Yes	Less than 24 hours	Donors while alive and their relatives (after death)	No	No	No	No	Yes	Yes	No	No	No	Yes	No	Yes	Yes	Yes	No	Yes		Yes	Strongly agree	Strongly agree	Neutral	Strongly agree	Neutral	Neutral	Neutral	Neutral	Neutral	Strongly agree	Strongly agree	Yes
2022-05-03 22:30:20	Yes	25	Male	Saudi	Medicine	6th year	No	Cornea and sclera	No	25 - 48 hours	Yes	Contagious diseases	Yes	7 days	Donors while alive and their relatives (after death)	No	No	No	Yes	No	Yes	Yes	No	No	Yes	No	Yes	Yes	Yes	No	No	Yes	No	Strongly agree	Agree	Neutral	Strongly agree	Neutral	Neutral	Neutral	Neutral	Neutral	Neutral	Neutral	Yes
2022-05-03 23:05:37	Yes	24	Male	Saudi	Medicine	6th year	Yes	Cornea and sclera	No	I don't know	Yes	Glaucoma	Yes	Less than 24 hours	Donors while alive and their relatives (after death)	No	No	No	No	No	Yes	No	No	No	Yes	No	Yes	Yes	Yes	No	No	Yes	No	Neutral	Neutral	Neutral	Neutral	Neutral	Neutral	Neutral	Neutral	Neutral	Neutral	Neutral	Yes
2022-05-04 18:47:45	Yes	23	Male	Saudi	Medicine	5th year	No	I don't know	Yes	I don't know	I don't know	Retinal diseases	I don't know	Less than 6 hours	Donors while alive	No	No	No	No	No	No	No	No	No	No	Yes	Yes	Yes	Yes	No	Yes		I don't know	Strongly agree	Strongly agree	Strongly agree	Strongly agree	Disagree	Disagree	Disagree	Disagree	Disagree	Agree	Agree	Yes
2022-05-05 16:46:29	Yes	23	Male	Saudi	Medicine	5th year	No	I don't know	I don't know	0 - 12 hours	No	Cataract	No	Less than 6 hours	Donors while alive	No	No	No	No	No	No	No	No	No	No	Yes	Yes	No	Yes	No	No	I don't know	I don't know	Strongly agree	Strongly agree	Strongly agree	Strongly agree	Disagree	Disagree	Disagree	Disagree	Disagree	Agree	Agree	Yes
2022-05-05 16:48:06	Yes	23	Male	Saudi	Medicine	5th year	No	All eye parts	Yes	I don't know	No	Retinal diseases	I don't know	1 month	Donors while alive	No	No	No	No	No	No	No	No	No	No	No	No	No	Yes	No	Yes		No	Strongly agree	Strongly agree	Strongly agree	Strongly agree	Strongly disagree	Strongly disagree	Strongly disagree	Strongly disagree	Strongly disagree	Agree	Neutral	Yes
2022-05-06 23:40:07	Yes	23	Male	Saudi	Medicine	5th year	No	All eye parts	No	I don't know	Yes	I don't know	I don't know	I don't know	Donors while alive and their relatives (after death)	No	Yes	No	No	No	No	No	No	No	No	Yes	No	No	Yes	No	Yes		No	Strongly agree	Strongly agree	Strongly agree	Strongly agree	Strongly disagree	Strongly disagree	Strongly disagree	Strongly disagree	Agree	Agree	Agree	Maybe
2022-05-07 15:33:46	Yes	23	Male	Saudi	Medicine	5th year	No	I don't know	Yes	0 - 12 hours	No	Retinal diseases	I don't know	Less than 6 hours	Donors while alive	No	No	No	No	No	Yes	No	No	No	Yes	Yes	Yes	Yes	Yes	Yes	I don't know	I don't know	I don't know	Strongly agree	Strongly agree	Neutral	Strongly agree	Strongly disagree	Strongly disagree	Disagree	Disagree	Disagree	Neutral	Neutral	Yes
2022-05-07 16:50:31	Yes	23	Male	Saudi	Medicine	5th year	No	I don't know	Yes	0 - 12 hours	I don't know	Retinal diseases	No	Less than 6 hours	Donors while alive	No	No	No	No	No	No	No	No	No	No	Yes	Yes	Yes	Yes	No	Yes		I don't know	Strongly agree	Strongly agree	Strongly agree	Strongly agree	Disagree	Disagree	Disagree	Disagree	Disagree	Disagree	Disagree	Maybe
2022-05-07 18:46:18	Yes	24	Male	Saudi	Medicine	6th year	Yes	Cornea and sclera	No	13 - 24 hours	Yes	Glaucoma	No	Less than 24 hours	Donors while alive and their relatives (after death)	No	No	No	Yes	No	Yes	Yes	No	No	Yes	Yes	Yes	Yes	Yes	Yes	I don't know	Yes	No	Strongly agree	Strongly agree	Strongly agree	Strongly agree	Neutral	Neutral	Neutral	Neutral	Neutral	Neutral	Neutral	Yes
2022-05-07 18:50:08	Yes	24	Male	Saudi	Medicine	6th year	Yes	Cornea and sclera	No	25 - 48 hours	Yes	Glaucoma	No	7 days	Donors while alive and their relatives (after death)	No	No	No	Yes	No	Yes	Yes	No	No	Yes	Yes	Yes	Yes	Yes	Yes	Yes		Yes	Strongly agree	Strongly agree	Strongly agree	Strongly agree	Neutral	Neutral	Neutral	Neutral	Neutral	Neutral	Neutral	Yes
2022-05-07 18:54:07	Yes	24	Male	Saudi	Medicine	6th year	Yes	All eye parts	No	0 - 12 hours	Yes	Contagious diseases	Yes	7 days	Donors while alive and their relatives (after death)	No	No	No	Yes	No	Yes	Yes	No	No	Yes	Yes	Yes	Yes	Yes	Yes	I don't know	Yes	Yes	Strongly agree	Strongly agree	Strongly agree	Strongly agree	Neutral	Neutral	Neutral	Neutral	Neutral	Neutral	Neutral	Yes
2022-05-07 22:00:42	Yes	23	Male	Saudi	Medicine	5th year	No	All eye parts	No	0 - 12 hours	I don't know	Retinal diseases	No	Less than 6 hours	Donors relatives	No	No	No	No	No	Yes	No	No	No	No	No	Yes	Yes	Yes	Yes	Yes		Yes	Strongly agree	Strongly agree	Strongly agree	Strongly agree	Disagree	Disagree	Disagree	Disagree	Disagree	Agree	Agree	Maybe
2022-05-07 22:36:47	Yes	23	Male	Saudi	Medicine	5th year	No	All eye parts	No	25 - 48 hours	No	Contagious diseases	No	7 days	Donors while alive and their relatives (after death)	No	No	No	No	Yes	No	No	No	No	Yes	Yes	Yes	Yes	Yes	No	Yes		Yes	Strongly agree	Strongly agree	Neutral	Neutral	Strongly disagree	Strongly disagree	Strongly disagree	Strongly disagree	Agree	Agree	Agree	Yes
2022-05-08 08:31:25	Yes	23	Male	Saudi	Medicine	5th year	No	Optic nerve	No	I don't know	Yes	Contagious diseases	I don't know	I don't know	Donors while alive and their relatives (after death)	No	No	No	No	No	No	No	No	No	Yes	Yes	Yes	Yes	Yes	No	Yes		Yes	Strongly agree	Strongly agree	Strongly agree	Strongly agree	Disagree	Disagree	Neutral	Neutral	Neutral	Agree	Agree	Yes
2022-05-08 22:55:16	Yes	23	Male	Saudi	Medicine	6th year	No	All eye parts	I don't know	I don't know	I don't know	Retinal diseases	I don't know	Less than 6 hours	I don't know	No	Yes	No	No	No	No	No	No	No	No	Yes	Yes	Yes	Yes	No	I don't know	I don't know	I don't know	Strongly agree	Strongly agree	Strongly agree	Strongly agree	Disagree	Disagree	Disagree	Disagree	Disagree	Agree	Agree	No
2022-05-09 11:43:56	Yes	23	Male	Saudi	Medicine	6th year	No	I don't know	I don't know	I don't know	No	Contagious diseases	No	I don't know	Donors while alive and their relatives (after death)	No	No	No	No	No	No	No	No	No	Yes	Yes	Yes	Yes	Yes	No	Yes		I don't know	Strongly agree	Strongly agree	Strongly agree	Strongly agree	Strongly disagree	Strongly disagree	Strongly disagree	Strongly disagree	Strongly disagree	Strongly agree	Strongly agree	Yes
2022-05-09 15:51:40	Yes	24	Male	Saudi	Medicine	6th year	Yes	Cornea and sclera	No	13 - 24 hours	Yes	Glaucoma	Yes	7 days	Donors while alive and their relatives (after death)	No	No	No	Yes	No	Yes	Yes	No	No	Yes	Yes	Yes	Yes	Yes	Yes	No	No	No	Neutral	Neutral	Neutral	Neutral	Strongly agree	Strongly agree	Strongly agree	Neutral	Neutral	Neutral	Neutral	Yes
2022-05-09 15:54:43	Yes	24	Male	Saudi	Medicine	6th year	No	I don't know	I don't know	I don't know	I don't know	I don't know	I don't know	I don't know	Donors while alive	No	No	No	No	Yes	No	No	No	No	Yes	No	No	No	Yes	No	No	No	No	Agree	Strongly agree	Neutral	Strongly agree	Agree	Neutral	Strongly agree	Neutral	Strongly agree	Neutral	Agree	No
2022-05-09 15:54:46	Yes	24	Male	Saudi	Medicine	6th year	Yes	Cornea and sclera	No	13 - 24 hours	Yes	Glaucoma	Yes	12 days	Donors while alive and their relatives (after death)	No	No	No	No	No	Yes	Yes	No	No	Yes	Yes	Yes	Yes	Yes	Yes	No	No	No	Strongly disagree	Strongly disagree	Strongly disagree	Strongly disagree	Strongly agree	Neutral	Neutral	Neutral	Neutral	Neutral	Neutral	Yes
2022-05-09 15:56:53	Yes	24	Male	Saudi	Medicine	6th year	Yes	Cornea and sclera	No	25 - 48 hours	No	Contagious diseases	Yes	1 month	Donors while alive and their relatives (after death)	No	No	No	No	Yes	Yes	No	No	No	Yes	Yes	Yes	Yes	Yes	Yes	No	No	No	Strongly disagree	Strongly disagree	Strongly disagree	Strongly disagree	Strongly agree	Neutral	Neutral	Neutral	Neutral	Neutral	Neutral	Yes
2022-05-09 15:57:51	Yes	22	Male	Saudi	Medicine	4th year	No	I don't know	No	0 - 12 hours	I don't know	Retinal diseases	I don't know	I don't know	Donors while alive	No	No	No	No	Yes	Yes	No	No	No	Yes	No	No	No	Yes	Yes	No	No	No	Disagree	Agree	Strongly agree	Neutral	Strongly agree	Strongly agree	Disagree	Agree	Strongly agree	Strongly agree	Agree	No
2022-05-11 13:10:31	Yes	23	Male	Saudi	Medicine	6th year	No	I don't know	No	I don't know	Yes	Retinal diseases	No	Less than 6 hours	I don't know	No	No	No	No	No	No	No	No	No	No	No	Yes	Yes	Yes	No	Yes		Yes	Strongly agree	Strongly agree	Strongly agree	Strongly agree	Neutral	Neutral	Neutral	Neutral	Agree	Agree	Neutral	Maybe
2022-05-11 14:45:02	Yes	23	Male	Saudi	Medicine	5th year	No	I don't know	I don't know	I don't know	I don't know	Contagious diseases	I don't know	I don't know	I don't know	No	Yes	No	No	No	No	No	No	No	Yes	Yes	Yes	Yes	Yes	Yes	Yes		I don't know	Strongly agree	Strongly agree	Neutral	Strongly agree	Neutral	Neutral	Disagree	Disagree	Disagree	Agree	Agree	Maybe
2022-05-11 18:09:47	Yes	23	Male	Saudi	Medicine	5th year	No	All eye parts	I don't know	I don't know	I don't know	Glaucoma	Yes	1 month	Donors while alive	No	No	No	No	No	No	No	No	No	No	Yes	Yes	Yes	Yes	No	No	Yes	No	Strongly agree	Strongly agree	Strongly agree	Strongly agree	Disagree	Disagree	Disagree	Disagree	Agree	Agree	Agree	Yes
2022-05-12 01:16:21	Yes	23	Male	Saudi	Medicine	5th year	No	All eye parts	I don't know	0 - 12 hours	Yes	I don't know	Yes	I don't know	Donors while alive	No	No	No	No	No	No	No	No	No	No	No	No	Yes	Yes	Yes	Yes		Yes	Strongly agree	Strongly agree	Strongly agree	Strongly agree	Disagree	Disagree	Disagree	Disagree	Agree	Agree	Agree	Yes
2022-05-12 12:19:04	Yes	24	Male	Saudi	Medicine	6th year	Yes	All eye parts	No	25 - 48 hours	Yes	Cataract	Yes	7 days	Donors while alive and their relatives (after death)	No	No	No	Yes	No	Yes	Yes	No	No	Yes	Yes	Yes	Yes	Yes	Yes	No	No	No	Neutral	Neutral	Neutral	Neutral	Strongly agree	Neutral	Neutral	Neutral	Neutral	Neutral	Neutral	Yes
2022-05-12 12:22:58	Yes	24	Male	Saudi	Medicine	6th year	Yes	Cornea and sclera	No	13 - 24 hours	Yes	Glaucoma	No	12 days	Donors while alive and their relatives (after death)	No	No	No	Yes	No	No	No	No	No	Yes	Yes	Yes	Yes	Yes	Yes	No	No	No	Neutral	Neutral	Neutral	Neutral	Strongly agree	Strongly agree	Neutral	Neutral	Neutral	Neutral	Neutral	Yes
2022-05-12 12:26:15	Yes	24	Male	Saudi	Medicine	6th year	Yes	All eye parts	No	25 - 48 hours	Yes	Contagious diseases	Yes	1 month	Donors while alive and their relatives (after death)	No	No	No	No	No	Yes	No	No	No	Yes	Yes	Yes	Yes	Yes	Yes	No	No	No	Neutral	Neutral	Neutral	Neutral	Strongly agree	Neutral	Strongly agree	Neutral	Neutral	Neutral	Neutral	Yes
2022-05-12 12:35:24	Yes	23	Male	Non-Saudi	Medicine	5th year	No	I don't know	I don't know	0 - 12 hours	I don't know	Retinal diseases	I don't know	Less than 6 hours	Donors while alive	No	No	No	No	No	No	No	No	No	No	Yes	Yes	Yes	Yes	No	Yes		Yes	Strongly agree	Strongly agree	Strongly agree	Strongly agree	Neutral	Neutral	Neutral	Neutral	Neutral	Agree	Agree	Yes
2022-05-12 12:36:45	Yes	22	Male	Saudi	Medicine	5th year	No	Retina	No	0 - 12 hours	No	Retinal diseases	No	I don't know	Donors while alive	No	Yes	No	No	No	No	No	No	No	No	No	No	Yes	Yes	No	Yes		Yes	Strongly agree	Strongly agree	Agree	Agree	Disagree	Disagree	Disagree	Disagree	Agree	Agree	Agree	Yes
2022-05-12 12:42:47	Yes	23	Male	Saudi	Medicine	6th year	No	I don't know	I don't know	I don't know	Yes	I don't know	No	12 days	Donors while alive and their relatives (after death)	No	No	No	No	No	No	No	No	Yes	Yes	No	Yes	Yes	Yes	Yes	Yes		Yes	Strongly agree	Strongly agree	Neutral	Neutral	Strongly disagree	Strongly disagree	Strongly disagree	Strongly disagree	Agree	Agree	Agree	Maybe
2022-05-12 12:47:11	Yes	22	Male	Saudi	Medicine	5th year	No	All eye parts	I don't know	I don't know	Yes	Glaucoma	I don't know	Less than 6 hours	Donors while alive and their relatives (after death)	No	No	No	No	No	No	No	No	No	Yes	No	Yes	Yes	Yes	Yes	No	Yes	I don't know	Strongly agree	Strongly agree	Strongly agree	Strongly agree	Neutral	Neutral	Neutral	Neutral	Neutral	Agree	Agree	Yes
2022-05-13 15:45:59	Yes	23	Male	Saudi	Medicine	6th year	No	All eye parts	No	I don't know	No	I don't know	I don't know	Less than 6 hours	Donors while alive	No	No	No	No	No	No	No	No	No	Yes	Yes	Yes	Yes	Yes	Yes	Yes		Yes	Strongly agree	Strongly agree	Agree	Strongly agree	Disagree	Disagree	Disagree	Disagree	Disagree	Neutral	Neutral	Yes
2022-05-13 21:51:29	Yes	23	Male	Saudi	Medicine	5th year	No	I don't know	No	I don't know	I don't know	I don't know	Yes	I don't know	Donors while alive	Yes	Yes	No	No	No	No	No	No	No	Yes	Yes	Yes	Yes	Yes	Yes	I don't know	Yes	I don't know	Strongly agree	Strongly agree	Strongly agree	Strongly agree	Neutral	Neutral	Disagree	Disagree	Disagree	Agree	Agree	Yes
2022-05-14 11:18:30	Yes	23	Male	Saudi	Medicine	6th year	No	I don't know	Yes	I don't know	Yes	I don't know	No	Less than 6 hours	Donors while alive and their relatives (after death)	No	No	No	No	Yes	Yes	No	No	No	Yes	Yes	Yes	Yes	Yes	No	Yes		I don't know	Strongly agree	Strongly agree	Agree	Strongly agree	Disagree	Disagree	Disagree	Disagree	Disagree	Agree	Agree	Maybe
2022-05-14 17:57:23	Yes	23	Male	Saudi	Medicine	6th year	No	All eye parts	I don't know	I don't know	Yes	Contagious diseases	No	1 month	Donors while alive and their relatives (after death)	No	No	No	No	No	No	No	No	No	Yes	No	No	No	Yes	Yes	Yes		Yes	Strongly agree	Strongly agree	Strongly agree	Strongly agree	Disagree	Disagree	Disagree	Agree	Agree	Agree	Agree	Yes
2022-05-14 20:49:26	Yes	23	Male	Saudi	Medicine	6th year	No	All eye parts	I don't know	I don't know	I don't know	I don't know	I don't know	I don't know	Donors while alive	No	No	No	No	No	No	No	No	No	No	No	Yes	Yes	Yes	No	Yes		Yes	Strongly agree	Strongly agree	Strongly agree	Strongly agree	Disagree	Disagree	Disagree	Disagree	Strongly agree	Strongly agree	Strongly agree	Yes
2022-05-14 23:21:44	Yes	24	Male	Saudi	Medicine	6th year	No	All eye parts	No	I don't know	Yes	Retinal diseases	I don't know	I don't know	Donors while alive	No	No	No	No	No	No	No	No	No	No	No	Yes	Yes	Yes	Yes	Yes		Yes	Strongly agree	Strongly agree	Strongly agree	Strongly agree	Disagree	Disagree	Neutral	Neutral	Neutral	Agree	Agree	Yes
2022-05-15 09:33:48	Yes	24	Male	Saudi	Medicine	6th year	Yes	All eye parts	No	13 - 24 hours	Yes	Glaucoma	Yes	12 days	Donors while alive and their relatives (after death)	No	No	No	Yes	No	No	No	No	No	Yes	Yes	Yes	Yes	Yes	Yes	No	No	No	Neutral	Neutral	Neutral	Neutral	Strongly agree	Neutral	Neutral	Neutral	Neutral	Neutral	Neutral	Yes
2022-05-15 10:40:45	Yes	23	Male	Saudi	Medicine	6th year	No	All eye parts	I don't know	0 - 12 hours	I don't know	Retinal diseases	I don't know	I don't know	Donors while alive	No	No	No	No	No	No	No	No	No	Yes	Yes	Yes	Yes	Yes	Yes	No	Yes	I don't know	Strongly agree	Strongly agree	Strongly agree	Strongly agree	Disagree	Disagree	Disagree	Disagree	Disagree	Agree	Agree	Yes
2022-05-15 13:43:40	Yes	23	Male	Saudi	Medicine	6th year	No	I don't know	Yes	I don't know	Yes	I don't know	No	I don't know	I don't know	No	Yes	No	No	No	No	No	No	No	Yes	Yes	Yes	Yes	Yes	Yes	Yes		Yes	Strongly agree	Strongly agree	Neutral	Neutral	Strongly disagree	Strongly disagree	Strongly disagree	Strongly disagree	Strongly disagree	Strongly disagree	Strongly disagree	Yes
2022-05-15 23:28:10	Yes	23	Male	Saudi	Medicine	6th year	No	All eye parts	I don't know	I don't know	Yes	I don't know	Yes	1 month	Donors while alive and their relatives (after death)	No	No	No	No	No	No	No	No	No	Yes	Yes	Yes	Yes	Yes	Yes	No	No	No	Strongly agree	Strongly agree	Strongly agree	Strongly agree	Disagree	Disagree	Disagree	Disagree	Disagree	Agree	Agree	Yes
2022-05-16 10:39:14	Yes	24	Male	Saudi	Medicine	6th year	No	All eye parts	I don't know	I don't know	Yes	I don't know	No	I don't know	Donors while alive	No	No	No	No	No	No	No	No	No	Yes	Yes	Yes	Yes	Yes	Yes	I don't know	I don't know	I don't know	Strongly agree	Strongly agree	Strongly agree	Strongly agree	Strongly disagree	Strongly disagree	Strongly disagree	Strongly disagree	Strongly disagree	Strongly disagree	Strongly disagree	Yes
2022-05-16 21:12:02	Yes	22	Male	Saudi	Medicine	5th year	No	I don't know	I don't know	I don't know	No	Glaucoma	I don't know	I don't know	Donors while alive and their relatives (after death)	No	No	No	No	No	Yes	No	No	No	No	No	Yes	Yes	Yes	No	Yes		Yes	Strongly agree	Strongly agree	Disagree	Neutral	Disagree	Strongly disagree	Strongly disagree	Disagree	Disagree	Agree	Agree	Yes
2022-05-17 01:27:33	Yes	23	Male	Saudi	Medicine	6th year	No	All eye parts	No	I don't know	Yes	Cataract	No	I don't know	Donors while alive	No	No	No	No	Yes	No	No	No	No	Yes	Yes	Yes	Yes	Yes	No	No	No	No	Strongly agree	Strongly agree	Strongly agree	Strongly agree	Strongly disagree	Strongly disagree	Strongly disagree	Strongly disagree	Agree	Agree	Agree	Maybe
2022-05-17 10:28:48	Yes	24	Male	Saudi	Medicine	6th year	Yes	All eye parts	No	13 - 24 hours	Yes	Retinal diseases	Yes	7 days	Donors while alive and their relatives (after death)	No	No	No	Yes	No	No	No	No	No	Yes	Yes	Yes	Yes	Yes	Yes	No	No	No	Neutral	Neutral	Neutral	Neutral	Strongly agree	Neutral	Neutral	Neutral	Neutral	Neutral	Neutral	Yes
2022-05-17 10:30:59	Yes	24	Male	Saudi	Medicine	6th year	Yes	Cornea and sclera	No	25 - 48 hours	Yes	Contagious diseases	No	1 month	Donors while alive and their relatives (after death)	No	No	No	Yes	No	No	No	No	No	Yes	Yes	Yes	Yes	Yes	Yes	No	No	No	Neutral	Agree	Neutral	Neutral	Strongly agree	Neutral	Neutral	Neutral	Neutral	Neutral	Neutral	Yes
2022-05-17 10:35:15	Yes	24	Male	Saudi	Medicine	6th year	Yes	All eye parts	No	13 - 24 hours	Yes	Cataract	Yes	1 month	Donors while alive and their relatives (after death)	No	No	No	Yes	No	No	No	No	No	Yes	Yes	Yes	Yes	Yes	Yes	No	No	No	Neutral	Neutral	Neutral	Neutral	Strongly agree	Neutral	Neutral	Neutral	Neutral	Neutral	Neutral	Yes
2022-05-17 10:37:00	Yes	24	Male	Saudi	Medicine	6th year	Yes	Cornea and sclera	No	13 - 24 hours	Yes	Glaucoma	Yes	1 month	Donors while alive and their relatives (after death)	No	No	No	No	Yes	Yes	Yes	No	No	Yes	Yes	Yes	Yes	Yes	Yes	No	No	No	Neutral	Strongly agree	Neutral	Neutral	Strongly agree	Neutral	Neutral	Neutral	Neutral	Neutral	Neutral	Yes
2022-05-18 17:37:10	Yes	23	Male	Saudi	Medicine	6th year	No	All eye parts	No	I don't know	No	Contagious diseases	No	Less than 6 hours	Donors while alive and their relatives (after death)	No	Yes	No	No	No	No	No	No	No	Yes	Yes	Yes	Yes	Yes	Yes	I don't know	I don't know	I don't know	Strongly agree	Strongly agree	Strongly agree	Strongly agree	Disagree	Disagree	Disagree	Disagree	Disagree	Agree	Agree	Yes
2022-05-19 12:00:46	Yes	23	Male	Saudi	Medicine	6th year	No	All eye parts	Yes	I don't know	Yes	Cataract	I don't know	Less than 6 hours	Donors while alive and their relatives (after death)	No	Yes	No	No	Yes	No	No	No	No	No	No	No	Yes	Yes	No	Yes		Yes	Strongly agree	Strongly agree	Neutral	Strongly agree	Disagree	Disagree	Disagree	Disagree	Disagree	Neutral	Neutral	Yes
2022-05-19 13:09:09	Yes	23	Male	Saudi	Medicine	6th year	No	All eye parts	Yes	0 - 12 hours	I don't know	Retinal diseases	I don't know	Less than 6 hours	Donors while alive and their relatives (after death)	Yes	Yes	No	No	Yes	Yes	No	No	No	Yes	Yes	Yes	Yes	Yes	No	Yes		I don't know	Strongly agree	Strongly agree	Strongly agree	Strongly agree	Strongly disagree	Strongly disagree	Strongly disagree	Strongly disagree	Agree	Agree	Agree	Yes
2022-05-19 18:21:09	Yes	23	Male	Saudi	Medicine	6th year	No	All eye parts	I don't know	0 - 12 hours	I don't know	Cataract	I don't know	Less than 6 hours	Donors while alive	No	No	No	No	Yes	Yes	Yes	No	No	Yes	Yes	Yes	Yes	Yes	Yes	Yes		Yes	Strongly agree	Strongly agree	Neutral	Strongly agree	Disagree	Disagree	Disagree	Disagree	Disagree	Agree	Agree	Yes
2022-05-20 14:14:15	Yes	23	Male	Saudi	Medicine	6th year	No	I don't know	Yes	I don't know	Yes	Retinal diseases	I don't know	I don't know	Donors while alive	No	No	No	Yes	Yes	Yes	No	No	No	Yes	Yes	Yes	Yes	Yes	No	Yes		Yes	Strongly agree	Strongly agree	Strongly agree	Strongly agree	Disagree	Disagree	Disagree	Disagree	Disagree	Agree	Agree	Yes
2022-05-20 15:30:46	Yes	23	Male	Saudi	Medicine	6th year	No	I don't know	Yes	0 - 12 hours	No	Contagious diseases	No	I don't know	Donors while alive	No	No	No	No	Yes	No	No	No	No	No	No	Yes	Yes	Yes	No	I don't know	I don't know	I don't know	Strongly agree	Strongly agree	Strongly agree	Strongly agree	Strongly disagree	Strongly disagree	Strongly disagree	Strongly disagree	Agree	Agree	Agree	Yes
2022-05-20 17:13:18	Yes	22	Male	Saudi	Medicine	5th year	No	Retina	I don't know	0 - 12 hours	I don't know	Cataract	I don't know	I don't know	I don't know	No	Yes	No	No	No	No	No	No	No	Yes	No	Yes	Yes	Yes	No	Yes		Yes	Strongly agree	Strongly agree	Strongly agree	Strongly agree	Disagree	Disagree	Disagree	Disagree	Disagree	Agree	Agree	Yes
2022-05-20 19:25:45	Yes	22	Male	Saudi	Medicine	6th year	Yes	I don't know	Yes	13 - 24 hours	No	Retinal diseases	No	I don't know	Donors while alive	No	No	No	No	No	No	No	No	No	Yes	Yes	Yes	Yes	Yes	No	No	Yes	I don't know	Strongly agree	Strongly agree	Strongly agree	Strongly agree	Disagree	Disagree	Disagree	Agree	Agree	Agree	Agree	Yes
2022-05-20 20:00:44	Yes	23	Male	Saudi	Medicine	6th year	No	I don't know	Yes	25 - 48 hours	I don't know	Retinal diseases	I don't know	Less than 6 hours	Donors while alive	No	No	No	No	No	No	No	No	No	No	No	Yes	Yes	Yes	No	Yes		Yes	Strongly agree	Strongly agree	Strongly agree	Strongly agree	Neutral	Neutral	Disagree	Agree	Agree	Agree	Agree	Yes
2022-05-21 13:55:18	Yes	23	Male	Saudi	Medicine	6th year	No	All eye parts	I don't know	25 - 48 hours	No	I don't know	Yes	Less than 6 hours	Donors while alive	No	No	No	No	Yes	No	No	No	No	Yes	No	Yes	Yes	Yes	No	Yes		Yes	Strongly agree	Strongly agree	Strongly agree	Strongly agree	Disagree	Disagree	Neutral	Agree	Agree	Agree	Agree	Yes
2022-05-21 16:40:18	Yes	23	Male	Saudi	Medicine	6th year	Yes	All eye parts	Yes	I don't know	Yes	I don't know	Yes	Less than 6 hours	Donors while alive	No	No	No	No	No	No	No	No	No	No	Yes	Yes	Yes	Yes	No	Yes		Yes	Strongly agree	Strongly agree	Strongly agree	Strongly agree	Disagree	Disagree	Disagree	Disagree	Disagree	Agree	Agree	Yes
2022-05-21 17:49:50	Yes	22	Male	Saudi	Medicine	5th year	No	All eye parts	I don't know	I don't know	Yes	I don't know	Yes	Less than 6 hours	Donors while alive and their relatives (after death)	No	No	No	No	No	No	No	No	No	No	Yes	Yes	Yes	Yes	No	Yes		Yes	Strongly agree	Strongly agree	Strongly agree	Strongly agree	Disagree	Disagree	Disagree	Disagree	Strongly agree	Strongly agree	Strongly agree	Yes
2022-05-21 23:22:55	Yes	23	Male	Saudi	Medicine	6th year	No	All eye parts	I don't know	I don't know	Yes	Glaucoma	I don't know	Less than 24 hours	Donors while alive and their relatives (after death)	No	Yes	No	No	No	Yes	No	No	No	Yes	Yes	Yes	Yes	Yes	No	Yes		No	Strongly agree	Strongly agree	Neutral	Neutral	Strongly disagree	Strongly disagree	Disagree	Disagree	Disagree	Disagree	Disagree	Maybe
2022-05-21 23:53:54	Yes	23	Male	Saudi	Medicine	6th year	Yes	I don't know	I don't know	0 - 12 hours	I don't know	Retinal diseases	Yes	Less than 6 hours	Donors while alive and their relatives (after death)	No	No	No	No	No	No	No	No	No	Yes	Yes	Yes	Yes	Yes	Yes	Yes		No	Strongly agree	Strongly agree	Agree	Agree	Neutral	Neutral	Disagree	Disagree	Agree	Agree	Agree	Maybe
2022-05-22 10:14:02	Yes	23	Male	Saudi	Medicine	6th year	No	All eye parts	I don't know	0 - 12 hours	Yes	Retinal diseases	No	Less than 6 hours	Donors while alive and their relatives (after death)	No	No	No	No	No	No	No	No	No	Yes	No	Yes	No	Yes	Yes	Yes		Yes	Strongly agree	Strongly agree	Neutral	Agree	Strongly disagree	Strongly disagree	Neutral	Agree	Agree	Agree	Agree	Maybe
2022-05-22 11:11:54	Yes	23	Male	Saudi	Medicine	6th year	No	I don't know	Yes	I don't know	Yes	Retinal diseases	I don't know	Less than 6 hours	Donors while alive	No	No	No	No	No	No	No	No	No	Yes	Yes	Yes	Yes	Yes	Yes	No	Yes	I don't know	Strongly agree	Strongly agree	Strongly agree	Strongly agree	Disagree	Disagree	Neutral	Neutral	Neutral	Neutral	Neutral	Yes
2022-05-22 15:24:58	Yes	23	Male	Saudi	Medicine	6th year	No	All eye parts	Yes	0 - 12 hours	I don't know	Retinal diseases	I don't know	Less than 6 hours	I don't know	No	No	No	No	No	No	No	No	No	Yes	No	Yes	Yes	Yes	Yes	Yes		Yes	Strongly agree	Strongly agree	Strongly agree	Strongly agree	Strongly disagree	Strongly disagree	Strongly disagree	Agree	Agree	Strongly agree	Strongly agree	Yes
2022-05-22 18:43:18	Yes	23	Male	Saudi	Medicine	6th year	No	Optic nerve	No	13 - 24 hours	I don't know	Retinal diseases	No	I don't know	Donors while alive and their relatives (after death)	No	No	No	Yes	No	Yes	No	No	No	Yes	No	Yes	No	Yes	No	I don't know	I don't know	I don't know	Strongly agree	Strongly agree	Strongly agree	Neutral	Disagree	Disagree	Neutral	Neutral	Neutral	Neutral	Neutral	Yes
2022-05-22 18:44:51	Yes	25	Male	Saudi	Medicine	6th year	No	All eye parts	I don't know	I don't know	Yes	I don't know	Yes	I don't know	I don't know	No	No	No	No	No	No	No	No	No	Yes	No	Yes	No	Yes	No	Yes		No	Strongly agree	Strongly agree	Strongly agree	Strongly agree	Strongly disagree	Strongly disagree	Strongly disagree	Strongly disagree	Strongly agree	Strongly agree	Strongly agree	Maybe
2022-05-22 18:51:41	Yes	23	Male	Saudi	Medicine	6th year	Yes	All eye parts	Yes	0 - 12 hours	I don't know	Contagious diseases	No	I don't know	Donors while alive	No	No	No	No	No	No	No	No	No	No	No	Yes	Yes	Yes	No	Yes		Yes	Strongly agree	Strongly agree	Neutral	Neutral	Strongly disagree	Strongly disagree	Strongly disagree	Strongly disagree	Strongly disagree	Strongly agree	Neutral	Maybe
2022-05-22 20:14:25	Yes	24	Male	Saudi	Medicine	6th year	No	I don't know	No	13 - 24 hours	I don't know	I don't know	I don't know	12 days	I don't know	No	No	No	No	No	No	No	No	No	Yes	Yes	Yes	Yes	Yes	Yes	Yes		I don't know	Agree	Agree	Agree	Agree	Disagree	Disagree	Disagree	Disagree	Disagree	Neutral	Neutral	Yes
2022-05-22 21:54:37	Yes	24	Male	Saudi	Medicine	6th year	No	All eye parts	I don't know	0 - 12 hours	No	I don't know	Yes	Less than 6 hours	Donors while alive	No	No	No	No	Yes	Yes	No	No	No	Yes	Yes	Yes	Yes	Yes	Yes	Yes		Yes	Strongly agree	Strongly agree	Disagree	Neutral	Disagree	Disagree	Disagree	Disagree	Disagree	Strongly agree	Strongly agree	Yes
2022-05-23 01:30:48	Yes	23	Male	Saudi	Medicine	6th year	No	I don't know	Yes	I don't know	Yes	I don't know	No	I don't know	Donors while alive	No	No	No	No	No	No	No	No	No	Yes	No	Yes	Yes	Yes	Yes	Yes		Yes	Strongly agree	Strongly agree	Strongly agree	Strongly agree	Disagree	Disagree	Disagree	Disagree	Agree	Agree	Agree	Yes
2022-05-23 09:15:17	Yes	23	Male	Saudi	Medicine	6th year	No	All eye parts	No	I don't know	No	I don't know	Yes	Less than 6 hours	Donors while alive and their relatives (after death)	No	Yes	No	No	No	No	No	No	No	Yes	Yes	Yes	Yes	Yes	Yes	Yes		Yes	Strongly agree	Strongly agree	Strongly agree	Strongly agree	Strongly disagree	Strongly disagree	Disagree	Disagree	Agree	Strongly agree	Strongly agree	Maybe
2022-05-23 11:47:46	Yes	23	Male	Saudi	Medicine	6th year	No	I don't know	I don't know	I don't know	I don't know	Glaucoma	I don't know	Less than 6 hours	I don't know	No	No	No	No	No	No	No	No	No	No	No	Yes	Yes	Yes	No	Yes		I don't know	Strongly agree	Strongly agree	Strongly agree	Strongly agree	Strongly disagree	Strongly disagree	Strongly disagree	Strongly disagree	Agree	Agree	Agree	Yes
2022-05-23 12:45:00	Yes	26	Male	Saudi	Medicine	6th year	No	All eye parts	Yes	0 - 12 hours	I don't know	Glaucoma	Yes	Less than 6 hours	Donors while alive and their relatives (after death)	No	Yes	No	No	No	Yes	No	No	No	No	Yes	Yes	Yes	Yes	No	I don't know	I don't know	I don't know	Strongly agree	Strongly agree	Strongly agree	Strongly agree	Strongly disagree	Strongly disagree	Strongly disagree	Strongly disagree	Strongly agree	Strongly agree	Strongly agree	Yes
2022-05-23 16:53:31	Yes	23	Male	Saudi	Medicine	6th year	No	Retina	Yes	I don't know	I don't know	I don't know	No	Less than 6 hours	I don't know	No	No	No	No	No	No	No	No	No	No	Yes	Yes	Yes	Yes	No	Yes		Yes	Strongly agree	Strongly agree	Strongly agree	Strongly agree	Strongly disagree	Strongly disagree	Strongly disagree	Strongly disagree	Strongly disagree	Neutral	Neutral	Yes
2022-05-25 20:18:56	Yes	23	Male	Saudi	Medicine	6th year	Yes	I don't know	No	I don't know	Yes	Glaucoma	I don't know	I don't know	Donors while alive	No	No	No	No	Yes	No	No	No	No	No	Yes	Yes	Yes	Yes	No	I don't know	I don't know	I don't know	Strongly agree	Strongly agree	Strongly agree	Strongly agree	Strongly disagree	Strongly disagree	Strongly disagree	Strongly disagree	Strongly disagree	Strongly agree	Strongly agree	Yes
2022-05-26 17:47:02	Yes	23	Male	Saudi	Medicine	6th year	No	All eye parts	I don't know	25 - 48 hours	I don't know	Cataract	No	1 month	Donors while alive	No	No	No	No	No	No	No	No	No	Yes	Yes	Yes	Yes	Yes	Yes	Yes		I don't know	Strongly agree	Strongly agree	Strongly agree	Strongly agree	Strongly disagree	Strongly disagree	Strongly disagree	Strongly disagree	Strongly disagree	Strongly disagree	Strongly disagree	Yes
2022-05-26 19:17:01	Yes	24	Male	Saudi	Medicine	6th year	No	All eye parts	No	0 - 12 hours	Yes	Retinal diseases	I don't know	Less than 6 hours	Donors while alive and their relatives (after death)	No	No	No	No	No	No	No	No	No	No	No	Yes	No	Yes	No	Yes		Yes	Strongly agree	Strongly agree	Strongly agree	Strongly agree	Disagree	Disagree	Neutral	Neutral	Neutral	Agree	Neutral	Yes
2022-05-27 11:16:01	Yes	23	Male	Saudi	Medicine	6th year	No	All eye parts	I don't know	0 - 12 hours	Yes	Cataract	No	Less than 24 hours	Donors while alive	No	Yes	No	Yes	Yes	No	No	No	No	Yes	Yes	Yes	Yes	Yes	Yes	I don't know	I don't know	I don't know	Strongly agree	Strongly agree	Strongly agree	Strongly agree	Strongly disagree	Disagree	Disagree	Disagree	Disagree	Agree	Agree	Yes
2022-05-27 16:32:44	Yes	23	Male	Saudi	Medicine	6th year	Yes	All eye parts	I don't know	I don't know	Yes	I don't know	No	Less than 6 hours	Donors while alive	No	Yes	No	No	Yes	No	No	No	No	Yes	Yes	Yes	Yes	Yes	Yes	I don't know	Yes	I don't know	Strongly agree	Strongly agree	Strongly agree	Strongly agree	Strongly disagree	Strongly disagree	Disagree	Disagree	Disagree	Neutral	Neutral	Yes
2022-05-27 16:33:43	Yes	26	Male	Saudi	Medicine	6th year	No	All eye parts	No	0 - 12 hours	I don't know	I don't know	Yes	Less than 6 hours	Donors while alive	No	No	No	No	No	No	No	No	No	Yes	Yes	Yes	Yes	Yes	Yes	Yes		Yes	Strongly agree	Strongly agree	Strongly agree	Strongly agree	Disagree	Disagree	Disagree	Disagree	Disagree	Strongly agree	Strongly agree	Yes
2022-05-27 17:39:41	Yes	23	Male	Saudi	Medicine	6th year	No	Retina	No	I don't know	I don't know	Glaucoma	No	12 days	Donors while alive and their relatives (after death)	No	No	No	No	No	No	No	No	No	Yes	Yes	Yes	Yes	Yes	No	No	No	No	Strongly agree	Strongly agree	Strongly agree	Strongly agree	Strongly disagree	Strongly disagree	Strongly disagree	Strongly disagree	Strongly agree	Strongly agree	Strongly agree	Maybe
2022-05-27 18:47:48	Yes	23	Male	Saudi	Medicine	6th year	No	All eye parts	No	0 - 12 hours	Yes	Retinal diseases	Yes	I don't know	I don't know	No	No	No	No	No	No	No	No	Yes	Yes	No	No	No	Yes	No	Yes		Yes	Strongly agree	Strongly agree	Strongly agree	Strongly agree	Strongly disagree	Strongly disagree	Strongly disagree	Strongly disagree	Strongly disagree	Strongly disagree	Strongly disagree	Yes
2022-05-27 22:08:50	Yes	23	Male	Saudi	Medicine	6th year	No	Cornea and sclera	No	0 - 12 hours	No	Retinal diseases	Yes	I don't know	Donors while alive and their relatives (after death)	No	No	No	Yes	Yes	No	No	No	No	Yes	Yes	Yes	Yes	Yes	Yes	Yes		Yes	Strongly agree	Strongly agree	Strongly agree	Strongly agree	Disagree	Disagree	Disagree	Disagree	Disagree	Agree	Agree	Yes
2022-05-27 23:12:42	Yes	24	Male	Saudi	Medicine	6th year	Yes	All eye parts	Yes	0 - 12 hours	No	Retinal diseases	No	Less than 24 hours	Donors while alive	No	No	No	Yes	Yes	Yes	No	No	No	Yes	Yes	Yes	Yes	Yes	No	Yes		Yes	Strongly agree	Strongly agree	Strongly agree	Strongly agree	Disagree	Disagree	Disagree	Disagree	Disagree	Disagree	Disagree	Yes
2022-05-28 01:44:19	Yes	23	Male	Saudi	Medicine	6th year	Yes	Retina	No	0 - 12 hours	No	Retinal diseases	No	Less than 6 hours	Donors while alive	No	Yes	No	No	Yes	No	No	No	No	Yes	Yes	Yes	Yes	Yes	Yes	Yes		No	Strongly agree	Strongly agree	Strongly agree	Strongly agree	Strongly disagree	Strongly disagree	Disagree	Disagree	Disagree	Agree	Agree	Maybe
2022-05-28 19:57:00	Yes	23	Male	Saudi	Medicine	6th year	No	All eye parts	No	I don't know	Yes	Cataract	I don't know	Less than 6 hours	I don't know	Yes	Yes	No	No	No	Yes	No	No	No	No	No	Yes	Yes	Yes	No	Yes		Yes	Strongly agree	Strongly agree	Neutral	Neutral	Neutral	Neutral	Disagree	Disagree	Disagree	Agree	Agree	Yes
2022-05-28 19:58:19	Yes	23	Male	Saudi	Medicine	6th year	No	Retina	I don't know	0 - 12 hours	Yes	Contagious diseases	No	Less than 6 hours	Donors while alive and their relatives (after death)	No	No	No	No	No	No	No	No	No	Yes	Yes	Yes	Yes	Yes	Yes	Yes		Yes	Strongly agree	Strongly agree	Strongly agree	Strongly agree	Disagree	Disagree	Disagree	Disagree	Disagree	Disagree	Disagree	Yes
2022-05-28 21:15:04	Yes	23	Male	Saudi	Medicine	6th year	Yes	I don't know	Yes	I don't know	I don't know	Retinal diseases	I don't know	I don't know	Donors while alive and their relatives (after death)	No	No	No	No	No	No	No	No	No	No	Yes	Yes	Yes	Yes	No	Yes		Yes	Strongly agree	Strongly agree	Agree	Agree	Neutral	Neutral	Agree	Agree	Agree	Agree	Agree	Yes
2022-05-29 18:25:48	Yes	23	Male	Saudi	Medicine	6th year	No	I don't know	Yes	0 - 12 hours	I don't know	I don't know	I don't know	Less than 6 hours	Donors while alive	No	No	No	No	No	No	No	No	No	Yes	Yes	Yes	Yes	Yes	Yes	Yes		Yes	Strongly agree	Strongly agree	Strongly agree	Strongly agree	Strongly disagree	Strongly disagree	Strongly disagree	Strongly disagree	Strongly disagree	Strongly disagree	Strongly disagree	Yes
2022-05-29 18:26:50	Yes	25	Male	Saudi	Medicine	6th year	No	Optic nerve	Yes	0 - 12 hours	Yes	Cataract	I don't know	Less than 6 hours	Donors while alive	No	No	No	No	No	No	No	No	No	No	Yes	Yes	Yes	Yes	No	Yes		I don't know	Strongly agree	Strongly agree	Neutral	Neutral	Strongly disagree	Strongly disagree	Disagree	Disagree	Disagree	Strongly agree	Strongly agree	Maybe
2022-05-29 20:12:03	Yes	24	Male	Saudi	Medicine	6th year	Yes	I don't know	No	25 - 48 hours	I don't know	Retinal diseases	No	7 days	Donors while alive and their relatives (after death)	No	No	No	No	No	No	No	No	No	No	Yes	Yes	No	Yes	No	Yes		Yes	Strongly agree	Strongly agree	Strongly agree	Strongly agree	Strongly disagree	Strongly disagree	Strongly disagree	Strongly disagree	Strongly disagree	Agree	Agree	Maybe
2022-05-29 20:13:40	Yes	25	Male	Saudi	Medicine	6th year	No	Retina	Yes	I don't know	I don't know	I don't know	I don't know	I don't know	Donors while alive	No	No	No	Yes	Yes	No	No	No	No	Yes	Yes	Yes	Yes	Yes	Yes	No	No	No	Neutral	Neutral	Neutral	Neutral	Neutral	Neutral	Disagree	Agree	Disagree	Disagree	Agree	No
2022-05-29 20:17:34	Yes	22	Male	Saudi	Medicine	5th year	No	All eye parts	No	0 - 12 hours	Yes	Retinal diseases	I don't know	I don't know	I don't know	No	No	No	No	No	No	No	No	No	Yes	Yes	Yes	Yes	Yes	Yes	I don't know	I don't know	I don't know	Strongly agree	Strongly agree	Strongly agree	Strongly agree	Neutral	Neutral	Neutral	Neutral	Neutral	Agree	Agree	Yes
2022-05-30 01:10:19	Yes	23	Male	Saudi	Medicine	5th year	No	I don't know	Yes	I don't know	No	Retinal diseases	I don't know	Less than 6 hours	I don't know	Yes	No	No	No	No	No	No	No	No	Yes	Yes	Yes	Yes	Yes	Yes	I don't know	I don't know	No	Strongly agree	Strongly agree	Neutral	Strongly agree	Neutral	Neutral	Neutral	Neutral	Neutral	Agree	Neutral	Yes
2022-05-30 06:35:05	Yes	22	Male	Saudi	Medicine	6th year	No	Optic nerve	I don't know	0 - 12 hours	No	Cataract	Yes	7 days	Donors while alive	No	No	No	No	Yes	No	No	No	No	Yes	Yes	Yes	Yes	Yes	Yes	Yes		Yes	Strongly agree	Strongly agree	Strongly agree	Strongly agree	Strongly disagree	Strongly disagree	Strongly disagree	Strongly disagree	Strongly disagree	Strongly disagree	Strongly disagree	Yes
2022-05-30 23:38:26	Yes	23	Male	Saudi	Medicine	6th year	No	All eye parts	Yes	0 - 12 hours	I don't know	Retinal diseases	I don't know	7 days	Donors while alive	No	No	No	Yes	Yes	Yes	Yes	Yes	Yes	No	No	No	No	No	No	Yes		I don't know	Strongly agree	Strongly agree	Strongly agree	Strongly agree	Strongly disagree	Strongly disagree	Strongly disagree	Strongly disagree	Strongly disagree	Strongly disagree	Strongly disagree	Yes
2022-05-31 00:55:47	Yes	22	Male	Saudi	Medicine	5th year	No	All eye parts	I don't know	0 - 12 hours	No	Retinal diseases	I don't know	Less than 6 hours	I don't know	Yes	Yes	No	No	No	No	No	No	No	No	No	Yes	Yes	Yes	No	Yes		I don't know	Strongly agree	Strongly agree	Agree	Strongly agree	Strongly disagree	Strongly disagree	Strongly disagree	Neutral	Neutral	Agree	Agree	Yes
2022-05-31 10:47:32	Yes	22	Male	Saudi	Medicine	5th year	No	I don't know	Yes	I don't know	Yes	Glaucoma	No	Less than 6 hours	Donors while alive	No	No	No	No	No	No	No	No	No	Yes	Yes	Yes	Yes	Yes	Yes	Yes		Yes	Strongly agree	Strongly agree	Strongly agree	Strongly agree	Strongly disagree	Strongly disagree	Strongly disagree	Strongly disagree	Agree	Agree	Agree	Yes
2022-05-31 13:00:40	Yes	24	Male	Saudi	Medicine	6th year	No	All eye parts	I don't know	I don't know	Yes	I don't know	Yes	I don't know	Donors while alive	No	No	No	No	No	No	No	No	No	No	Yes	No	No	Yes	No	I don't know	Yes	I don't know	Strongly agree	Strongly agree	Strongly agree	Strongly agree	Strongly disagree	Strongly disagree	Strongly disagree	Agree	Disagree	Agree	Agree	Maybe
2022-06-01 02:32:31	Yes	24	Male	Saudi	Medicine	6th year	No	I don't know	No	0 - 12 hours	I don't know	Retinal diseases	No	Less than 6 hours	Donors while alive	No	No	No	No	No	No	No	No	No	Yes	No	Yes	Yes	Yes	No	I don't know	Yes	I don't know	Strongly agree	Strongly agree	Strongly agree	Strongly agree	Disagree	Disagree	Disagree	Disagree	Disagree	Disagree	Disagree	Yes
2022-06-01 07:36:10	Yes	23	Male	Saudi	Medicine	5th year	No	All eye parts	No	0 - 12 hours	I don't know	Retinal diseases	No	Less than 6 hours	Donors while alive	No	No	No	No	No	No	No	No	Yes	No	Yes	Yes	Yes	Yes	No	Yes		No	Strongly agree	Strongly agree	Strongly agree	Strongly agree	Strongly disagree	Strongly disagree	Strongly disagree	Agree	Agree	Agree	Agree	Maybe
2022-06-01 07:57:55	Yes	21	Male	Saudi	Medicine	4th year	No	All eye parts	No	13 - 24 hours	I don't know	Retinal diseases	I don't know	1 month	Donors while alive and their relatives (after death)	No	No	No	No	No	No	No	No	No	No	Yes	Yes	Yes	Yes	No	Yes		Yes	Strongly agree	Strongly agree	Strongly agree	Strongly agree	Strongly disagree	Strongly disagree	Disagree	Disagree	Agree	Strongly agree	Strongly agree	Maybe
2022-06-01 08:17:08	Yes	22	Male	Saudi	Medicine	5th year	No	All eye parts	I don't know	0 - 12 hours	No	I don't know	No	I don't know	I don't know	No	Yes	No	Yes	No	No	No	No	No	Yes	No	Yes	No	Yes	No	I don't know	I don't know	I don't know	Strongly agree	Strongly disagree	Strongly disagree	Agree	Strongly disagree	Strongly disagree	Disagree	Strongly agree	Strongly agree	Strongly agree	Strongly agree	Yes
2022-06-01 13:03:49	Yes	22	Male	Saudi	Medicine	5th year	Yes	All eye parts	Yes	I don't know	Yes	I don't know	Yes	I don't know	Donors while alive and their relatives (after death)	No	No	No	No	No	No	No	No	No	Yes	No	No	No	Yes	No	Yes		Yes	Strongly agree	Strongly agree	Strongly agree	Strongly agree	Strongly disagree	Strongly disagree	Strongly agree	Strongly agree	Strongly agree	Strongly agree	Strongly agree	Yes
2022-06-01 14:02:16	Yes	22	Male	Saudi	Medicine	4th year	No	Retina	Yes	25 - 48 hours	No	Retinal diseases	No	Less than 6 hours	Donors while alive	No	No	No	No	No	No	No	No	No	No	Yes	Yes	Yes	Yes	No	Yes		Yes	Strongly agree	Strongly agree	Neutral	Strongly agree	Neutral	Strongly disagree	Neutral	Strongly disagree	Strongly disagree	Strongly agree	Strongly agree	Yes
2022-06-01 14:47:48	Yes	23	Male	Saudi	Medicine	6th year	No	All eye parts	No	0 - 12 hours	I don't know	Retinal diseases	No	Less than 6 hours	Donors while alive	No	No	No	No	No	No	No	No	No	Yes	No	Yes	Yes	Yes	No	Yes		Yes	Strongly agree	Strongly agree	Strongly agree	Strongly agree	Strongly disagree	Strongly disagree	Disagree	Disagree	Disagree	Strongly agree	Strongly agree	Yes
2022-06-01 15:56:30	Yes	24	Male	Saudi	Medicine	6th year	Yes	I don't know	Yes	0 - 12 hours	Yes	Retinal diseases	I don't know	Less than 6 hours	Donors while alive	No	No	No	No	No	No	No	No	No	No	No	Yes	Yes	Yes	No	Yes		Yes	Strongly agree	Strongly agree	Strongly agree	Strongly agree	Neutral	Neutral	Strongly disagree	Strongly disagree	Agree	Agree	Agree	Yes
2022-06-02 01:38:25	Yes	22	Male	Saudi	Medicine	5th year	No	All eye parts	No	0 - 12 hours	Yes	Glaucoma	No	I don't know	Donors while alive	No	Yes	No	No	No	No	No	No	No	No	No	Yes	Yes	Yes	No	Yes		Yes	Strongly agree	Strongly agree	Strongly agree	Strongly agree	Agree	Strongly disagree	Strongly disagree	Strongly agree	Strongly agree	Strongly agree	Strongly agree	Yes
2022-06-02 04:23:12	Yes	20	Male	Saudi	Medicine	3rd year	Yes	I don't know	No	0 - 12 hours	No	Cataract	No	I don't know	Donors while alive	Yes	Yes	No	Yes	No	No	No	No	No	Yes	No	No	No	Yes	No	Yes		Yes	Strongly agree	Strongly agree	Neutral	Neutral	Neutral	Neutral	Strongly disagree	Agree	Strongly disagree	Agree	Agree	Yes
2022-06-02 08:42:35	Yes	21	Male	Saudi	Medicine	4th year	No	All eye parts	Yes	25 - 48 hours	No	Contagious diseases	No	Less than 6 hours	Donors while alive	No	No	No	Yes	No	Yes	No	No	No	Yes	Yes	Yes	Yes	Yes	Yes	Yes		Yes	Strongly agree	Strongly agree	Strongly agree	Strongly agree	Disagree	Agree	Strongly disagree	Agree	Strongly agree	Strongly agree	Strongly agree	Yes
2022-06-02 09:57:23	Yes	19	Male	Saudi	Medicine	2nd year	No	All eye parts	No	13 - 24 hours	No	Contagious diseases	Yes	I don't know	Donors while alive and their relatives (after death)	No	No	No	No	No	No	No	No	No	Yes	No	Yes	Yes	Yes	No	Yes		Yes	Strongly agree	Strongly agree	Strongly disagree	Strongly agree	Neutral	Strongly disagree	Strongly agree	Strongly agree	Strongly agree	Strongly agree	Strongly agree	Yes
2022-06-02 19:04:01	Yes	24	Male	Saudi	Medicine	6th year	Yes	All eye parts	No	0 - 12 hours	I don't know	Retinal diseases	Yes	I don't know	Donors while alive	No	No	No	Yes	No	No	No	No	No	Yes	Yes	Yes	No	Yes	No	Yes		Yes	Strongly agree	Strongly agree	Disagree	Neutral	Neutral	Strongly disagree	Neutral	Agree	Agree	Agree	Agree	Yes
2022-06-02 22:29:16	Yes	22	Male	Saudi	Medicine	4th year	No	All eye parts	No	0 - 12 hours	No	Retinal diseases	No	Less than 6 hours	Donors while alive	No	No	No	No	No	No	No	No	No	Yes	Yes	Yes	Yes	Yes	Yes	No	I don't know	I don't know	Strongly agree	Strongly agree	Neutral	Neutral	Strongly disagree	Strongly disagree	Strongly disagree	Strongly disagree	Strongly agree	Strongly agree	Strongly agree	Maybe
2022-06-02 23:35:23	Yes	20	Male	Saudi	Medicine	2nd year	No	All eye parts	No	25 - 48 hours	No	Retinal diseases	I don't know	I don't know	Donors while alive	No	No	No	No	No	No	No	No	No	No	No	Yes	No	Yes	No	Yes		Yes	Strongly agree	Strongly agree	Strongly disagree	Neutral	Disagree	Disagree	Agree	Agree	Agree	Agree	Agree	Yes
2022-06-03 02:51:33	Yes	25	Male	Saudi	Medicine	6th year	No	All eye parts	I don't know	13 - 24 hours	I don't know	Retinal diseases	I don't know	Less than 6 hours	Donors while alive	No	Yes	No	No	No	No	No	No	No	Yes	No	Yes	Yes	Yes	No	Yes		Yes	Strongly agree	Strongly agree	Strongly disagree	Neutral	Neutral	Strongly disagree	Strongly disagree	Strongly disagree	Strongly agree	Strongly agree	Strongly agree	Yes
2022-06-03 12:08:16	Yes	20	Male	Saudi	Medicine	2nd year	No	All eye parts	No	I don't know	Yes	Retinal diseases	I don't know	Less than 6 hours	Donors while alive	No	No	No	Yes	Yes	No	No	No	No	No	No	No	No	Yes	No	Yes		Yes	Strongly agree	Strongly agree	Strongly agree	Strongly agree	Neutral	Agree	Agree	Agree	Agree	Agree	Agree	Yes
2022-06-03 22:55:40	Yes	23	Male	Saudi	Medicine	5th year	No	All eye parts	Yes	I don't know	Yes	Retinal diseases	Yes	Less than 6 hours	Donors while alive	Yes	No	No	No	No	No	No	No	No	Yes	Yes	Yes	Yes	Yes	Yes	Yes		I don't know	Strongly agree	Strongly agree	Neutral	Neutral	Disagree	Disagree	Neutral	Neutral	Neutral	Neutral	Neutral	Yes
2022-06-04 01:26:02	Yes	23	Male	Saudi	Medicine	6th year	No	All eye parts	I don't know	0 - 12 hours	I don't know	Retinal diseases	I don't know	Less than 6 hours	I don't know	No	No	No	No	No	No	No	No	No	No	Yes	Yes	Yes	Yes	No	Yes		I don't know	Strongly agree	Strongly agree	Strongly agree	Strongly agree	Strongly disagree	Strongly disagree	Strongly disagree	Strongly agree	Strongly agree	Strongly agree	Strongly agree	No
2022-06-04 02:59:18	Yes	24	Male	Saudi	Medicine	6th year	No	All eye parts	Yes	I don't know	No	Glaucoma	No	Less than 6 hours	Donors while alive	No	No	No	No	No	No	No	No	No	Yes	No	No	No	Yes	No	Yes		Yes	Strongly agree	Strongly agree	Strongly agree	Strongly agree	Strongly disagree	Strongly disagree	Disagree	Disagree	Disagree	Neutral	Neutral	Yes
2022-06-04 12:13:53	Yes	22	Male	Saudi	Medicine	5th year	No	All eye parts	I don't know	0 - 12 hours	Yes	Cataract	No	Less than 6 hours	I don't know	No	No	No	No	No	Yes	No	No	No	Yes	No	No	Yes	Yes	No	Yes		Yes	Strongly agree	Strongly agree	Neutral	Agree	Strongly disagree	Neutral	Neutral	Neutral	Neutral	Agree	Neutral	Yes
2022-06-04 14:00:59	Yes	23	Male	Saudi	Medicine	6th year	No	All eye parts	I don't know	0 - 12 hours	No	Glaucoma	I don't know	I don't know	Donors while alive and their relatives (after death)	No	No	No	No	No	No	No	No	No	No	No	No	No	Yes	No	Yes		Yes	Strongly agree	Strongly agree	Neutral	Neutral	Neutral	Neutral	Neutral	Neutral	Neutral	Strongly agree	Strongly agree	Yes
2022-06-04 20:53:13	Yes	22	Male	Saudi	Medicine	5th year	No	All eye parts	I don't know	0 - 12 hours	No	I don't know	Yes	Less than 6 hours	Donors while alive	No	Yes	No	No	No	No	No	No	No	No	No	Yes	Yes	Yes	Yes	Yes		No	Strongly agree	Strongly agree	Strongly disagree	Neutral	Strongly disagree	Strongly disagree	Disagree	Disagree	Disagree	Strongly agree	Strongly agree	Yes
2022-06-04 23:09:28	Yes	23	Male	Saudi	Medicine	6th year	Yes	All eye parts	I don't know	0 - 12 hours	Yes	I don't know	Yes	Less than 6 hours	Donors while alive	No	No	No	Yes	Yes	No	No	No	No	Yes	Yes	Yes	Yes	Yes	Yes	Yes		I don't know	Strongly agree	Strongly agree	Neutral	Neutral	Disagree	Disagree	Neutral	Neutral	Neutral	Neutral	Neutral	Yes
2022-06-05 02:30:04	Yes	22	Male	Saudi	Medicine	5th year	No	I don't know	No	I don't know	I don't know	Retinal diseases	No	I don't know	Donors while alive	No	No	No	Yes	Yes	No	No	No	No	Yes	No	Yes	Yes	Yes	No	Yes		Yes	Strongly agree	Strongly agree	Strongly agree	Strongly agree	Strongly disagree	Strongly disagree	Neutral	Neutral	Neutral	Strongly agree	Agree	Yes
2022-06-05 02:45:22	Yes	23	Male	Saudi	Medicine	6th year	No	All eye parts	No	0 - 12 hours	No	Retinal diseases	No	I don't know	Donors while alive	No	No	No	No	No	No	No	No	No	No	No	Yes	Yes	Yes	No	Yes		Yes	Strongly agree	Strongly agree	Strongly agree	Strongly agree	Strongly disagree	Strongly disagree	Strongly disagree	Strongly disagree	Strongly agree	Strongly agree	Strongly agree	Maybe
2022-06-05 11:27:15	Yes	23	Male	Saudi	Medicine	6th year	No	All eye parts	Yes	I don't know	I don't know	I don't know	No	Less than 6 hours	I don't know	No	Yes	No	No	No	No	No	No	No	No	Yes	Yes	No	Yes	No	Yes		I don't know	Strongly agree	Strongly agree	Strongly agree	Strongly agree	Strongly disagree	Strongly disagree	Strongly disagree	Strongly disagree	Strongly disagree	Strongly disagree	Strongly disagree	Yes
2022-06-05 15:41:44	Yes	23	Male	Saudi	Medicine	6th year	Yes	All eye parts	I don't know	0 - 12 hours	I don't know	Cataract	No	Less than 6 hours	Donors while alive and their relatives (after death)	No	No	No	No	No	No	No	No	No	No	No	Yes	Yes	Yes	No	Yes		Yes	Strongly agree	Strongly agree	Strongly agree	Strongly agree	Strongly disagree	Strongly disagree	Strongly disagree	Neutral	Neutral	Agree	Agree	Yes
2022-06-05 17:16:47	Yes	22	Male	Saudi	Medicine	6th year	No	I don't know	Yes	I don't know	No	Contagious diseases	No	I don't know	Donors while alive	No	No	No	Yes	No	No	No	No	No	Yes	No	No	No	Yes	No	Yes		No	Strongly agree	Strongly agree	Strongly agree	Strongly agree	Strongly disagree	Neutral	Neutral	Agree	Agree	Strongly agree	Agree	Maybe
2022-06-05 18:57:52	Yes	23	Male	Saudi	Medicine	6th year	No	All eye parts	No	0 - 12 hours	I don't know	Retinal diseases	No	Less than 6 hours	I don't know	No	No	No	No	No	No	No	No	No	Yes	Yes	Yes	Yes	Yes	Yes	Yes		No	Strongly agree	Strongly agree	Strongly agree	Strongly agree	Strongly disagree	Strongly disagree	Strongly disagree	Neutral	Neutral	Neutral	Neutral	Yes
2022-06-06 12:57:40	Yes	22	Male	Saudi	Medicine	5th year	No	All eye parts	I don't know	0 - 12 hours	Yes	Retinal diseases	No	I don't know	Donors while alive	No	No	No	No	Yes	No	No	No	No	Yes	No	Yes	Yes	Yes	No	Yes		Yes	Strongly agree	Strongly agree	Strongly agree	Strongly agree	Strongly disagree	Strongly disagree	Strongly disagree	Strongly agree	Strongly agree	Strongly agree	Strongly agree	Yes
2022-06-06 20:38:20	Yes	25	Male	Saudi	Medicine	6th year	No	All eye parts	I don't know	0 - 12 hours	I don't know	I don't know	No	I don't know	Donors while alive	No	No	No	No	No	No	No	No	No	Yes	Yes	Yes	Yes	Yes	No	Yes		Yes	Strongly agree	Strongly agree	Neutral	Strongly agree	Strongly disagree	Strongly disagree	Agree	Strongly agree	Strongly agree	Strongly agree	Strongly agree	Yes
2022-06-06 22:57:52	Yes	20	Male	Saudi	Medical Rehabilitation (PT, OT, & RT)	3rd year	No	All eye parts	Yes	0 - 12 hours	Yes	Retinal diseases	I don't know	Less than 6 hours	I don't know	No	No	No	No	No	No	No	No	No	Yes	Yes	Yes	Yes	Yes	Yes	Yes		Yes	Strongly agree	Strongly agree	Strongly agree	Strongly agree	Strongly disagree	Strongly disagree	Strongly disagree	Strongly disagree	Strongly agree	Strongly agree	Strongly agree	Yes
2022-06-07 14:40:26	Yes	23	Male	Saudi	Medicine	6th year	No	Cornea and sclera	No	0 - 12 hours	I don't know	I don't know	I don't know	I don't know	Donors while alive	No	No	No	No	No	Yes	No	No	No	No	No	Yes	Yes	Yes	Yes	Yes		Yes	Strongly agree	Strongly agree	Strongly agree	Strongly agree	Neutral	Neutral	Neutral	Neutral	Neutral	Agree	Agree	Yes
2022-06-08 02:30:40	Yes	22	Male	Saudi	Medicine	5th year	No	All eye parts	Yes	I don't know	Yes	I don't know	Yes	I don't know	Donors while alive	Yes	Yes	No	No	No	No	No	No	No	Yes	Yes	Yes	Yes	Yes	Yes	Yes		Yes	Strongly agree	Strongly agree	Strongly agree	Strongly agree	Disagree	Disagree	Neutral	Neutral	Agree	Agree	Agree	Maybe
2022-06-11 12:51:08	Yes	23	Male	Saudi	Medicine	6th year	No	All eye parts	No	0 - 12 hours	No	Glaucoma	No	Less than 6 hours	Donors while alive	No	No	No	Yes	Yes	Yes	No	No	No	Yes	No	Yes	Yes	Yes	Yes	Yes		Yes	Strongly agree	Strongly agree	Strongly agree	Strongly agree	Strongly disagree	Strongly disagree	Disagree	Disagree	Disagree	Strongly agree	Strongly agree	Yes
2022-06-12 14:33:51	Yes	22	Male	Saudi	Medicine	5th year	No	All eye parts	No	I don't know	Yes	Cataract	I don't know	Less than 6 hours	Donors while alive	No	No	No	No	No	No	No	No	No	Yes	Yes	Yes	Yes	Yes	Yes	Yes		I don't know	Strongly agree	Strongly agree	Neutral	Neutral	Disagree	Disagree	Neutral	Strongly agree	Strongly agree	Strongly agree	Strongly agree	Yes
2022-06-13 12:33:25	Yes	23	Male	Saudi	Medicine	6th year	Yes	I don't know	Yes	I don't know	I don't know	Retinal diseases	Yes	I don't know	I don't know	No	No	No	No	No	No	No	No	No	Yes	Yes	Yes	Yes	Yes	No	Yes		Yes	Strongly agree	Strongly agree	Strongly agree	Strongly agree	Strongly disagree	Strongly disagree	Strongly disagree	Strongly disagree	Strongly disagree	Strongly disagree	Strongly agree	Yes
2022-06-13 19:36:01	Yes	22	Male	Saudi	Medicine	6th year	No	I don't know	No	I don't know	Yes	Retinal diseases	I don't know	Less than 6 hours	I don't know	No	No	No	No	No	No	No	No	No	No	No	Yes	Yes	Yes	No	I don't know	I don't know	I don't know	Strongly agree	Strongly agree	Neutral	Neutral	Neutral	Neutral	Neutral	Neutral	Neutral	Neutral	Strongly agree	Yes
2022-06-13 22:10:07	Yes	23	Male	Saudi	Medicine	6th year	Yes	All eye parts	Yes	0 - 12 hours	Yes	Cataract	Yes	Less than 6 hours	Donors while alive	No	Yes	No	No	No	No	No	No	No	Yes	Yes	Yes	Yes	Yes	Yes	Yes		Yes	Strongly agree	Strongly agree	Strongly agree	Strongly agree	Strongly disagree	Strongly disagree	Neutral	Neutral	Agree	Agree	Agree	Yes
2022-06-13 23:57:44	Yes	21	Male	Saudi	Medicine	4th year	No	All eye parts	No	I don't know	Yes	Cataract	No	Less than 24 hours	I don't know	No	Yes	No	Yes	No	No	No	No	No	Yes	Yes	Yes	Yes	Yes	Yes	Yes		Yes	Strongly agree	Strongly agree	Strongly agree	Strongly agree	Disagree	Disagree	Disagree	Agree	Agree	Agree	Agree	Yes
2022-06-14 01:14:44	Yes	23	Male	Saudi	Medicine	6th year	Yes	All eye parts	No	I don't know	Yes	Retinal diseases	I don't know	Less than 6 hours	Donors while alive	No	No	No	No	Yes	Yes	No	No	No	No	Yes	Yes	Yes	Yes	No	Yes		Yes	Strongly agree	Strongly agree	Strongly agree	Strongly agree	Disagree	Disagree	Disagree	Disagree	Strongly agree	Strongly agree	Strongly agree	Yes
2022-06-14 13:37:46	Yes	22	Male	Saudi	Medicine	5th year	No	Retina	No	0 - 12 hours	I don't know	Retinal diseases	No	I don't know	Donors friends	No	No	No	No	No	No	No	No	No	Yes	Yes	Yes	Yes	Yes	Yes	Yes		Yes	Strongly agree	Strongly agree	Strongly agree	Strongly agree	Strongly disagree	Strongly disagree	Strongly agree	Strongly agree	Strongly agree	Strongly agree	Strongly agree	Maybe
2022-06-14 14:29:48	Yes	23	Male	Saudi	Medicine	6th year	No	All eye parts	Yes	0 - 12 hours	No	Retinal diseases	I don't know	Less than 6 hours	Donors while alive and their relatives (after death)	No	No	No	No	No	No	No	No	No	No	Yes	Yes	Yes	Yes	No	Yes		Yes	Strongly agree	Strongly agree	Strongly agree	Strongly agree	Strongly disagree	Strongly disagree	Neutral	Neutral	Neutral	Neutral	Neutral	Yes
2022-06-14 15:10:11	Yes	19	Male	Saudi	Dentistry	2nd year	No	All eye parts	No	0 - 12 hours	I don't know	Retinal diseases	No	Less than 6 hours	Donors while alive	No	No	No	No	No	No	No	No	No	Yes	Yes	Yes	Yes	Yes	Yes	Yes		Yes	Strongly agree	Strongly agree	Strongly agree	Strongly agree	Strongly disagree	Strongly disagree	Strongly disagree	Strongly disagree	Strongly disagree	Strongly disagree	Strongly disagree	Yes
2022-06-14 19:18:56	Yes	19	Male	Saudi	Dentistry	2nd year	No	All eye parts	No	0 - 12 hours	No	Retinal diseases	No	I don't know	Donors while alive	No	No	No	No	No	No	No	No	No	Yes	Yes	Yes	Yes	Yes	Yes	Yes		Yes	Strongly agree	Strongly agree	Neutral	Neutral	Neutral	Neutral	Neutral	Agree	Agree	Agree	Agree	Yes
2022-06-14 20:08:15	Yes	20	Male	Saudi	Dentistry	2nd year	No	Cornea and sclera	No	0 - 12 hours	No	Cataract	No	Less than 24 hours	Donors while alive and their relatives (after death)	No	No	No	Yes	Yes	Yes	Yes	Yes	Yes	No	No	No	No	No	No	No	I don't know	I don't know	Strongly agree	Strongly agree	Strongly agree	Strongly agree	Neutral	Neutral	Neutral	Agree	Agree	Strongly agree	Strongly agree	Yes
2022-06-14 21:05:11	Yes	19	Male	Saudi	Pharmacy	2nd year	Yes	All eye parts	No	0 - 12 hours	I don't know	Retinal diseases	I don't know	I don't know	Donors while alive	No	No	No	No	No	No	No	No	No	No	Yes	No	No	Yes	No	Yes		Yes	Strongly agree	Strongly agree	Strongly agree	Strongly agree	Disagree	Disagree	Neutral	Neutral	Agree	Strongly agree	Agree	Yes
2022-06-15 02:29:40	Yes	22	Male	Saudi	Medicine	5th year	No	Optic nerve	No	I don't know	No	Contagious diseases	I don't know	I don't know	Donors while alive	No	No	No	No	No	No	No	No	No	No	No	Yes	Yes	Yes	No	I don't know	Yes	I don't know	Strongly agree	Strongly agree	Neutral	Neutral	Strongly disagree	Strongly disagree	Neutral	Neutral	Neutral	Agree	Agree	Yes
2022-06-15 10:59:05	Yes	21	Male	Saudi	Pharmacy	4th year	Yes	All eye parts	I don't know	25 - 48 hours	Yes	Retinal diseases	Yes	I don't know	Donors while alive	No	Yes	No	Yes	Yes	Yes	No	No	No	Yes	Yes	Yes	Yes	Yes	Yes	Yes		No	Strongly agree	Strongly agree	Disagree	Neutral	Disagree	Disagree	Agree	Agree	Agree	Agree	Agree	Yes
2022-06-15 16:01:36	Yes	22	Male	Saudi	Pharmacy	3rd year	No	All eye parts	No	0 - 12 hours	I don't know	Retinal diseases	No	Less than 6 hours	Donors while alive and their relatives (after death)	No	No	No	No	No	No	No	No	No	Yes	Yes	Yes	Yes	Yes	Yes	Yes		No	Strongly agree	Strongly agree	Strongly disagree	Strongly agree	Neutral	Strongly disagree	Neutral	Neutral	Neutral	Agree	Agree	Maybe
2022-06-15 19:15:23	Yes	19	Male	Saudi	Dentistry	2nd year	No	I don't know	Yes	0 - 12 hours	No	Retinal diseases	No	Less than 6 hours	Donors while alive	No	No	No	No	No	No	No	No	No	Yes	No	No	No	Yes	No	Yes		No	Strongly agree	Strongly agree	Strongly disagree	Neutral	Strongly disagree	Neutral	Neutral	Neutral	Neutral	Agree	Agree	Maybe
2022-06-15 20:26:23	Yes	20	Male	Saudi	Medicine	3rd year	No	All eye parts	I don't know	0 - 12 hours	I don't know	Retinal diseases	I don't know	Less than 6 hours	Donors while alive	No	No	No	No	No	No	No	No	No	Yes	Yes	Yes	Yes	Yes	Yes	Yes		Yes	Strongly agree	Strongly agree	Strongly disagree	Strongly agree	Strongly disagree	Strongly disagree	Strongly disagree	Strongly disagree	Strongly disagree	Strongly agree	Strongly agree	Yes
2022-06-16 02:17:29	Yes	22	Male	Saudi	Dentistry	4th year	No	Retina	No	I don't know	Yes	Retinal diseases	No	I don't know	Donors while alive	No	Yes	No	No	No	Yes	No	No	No	No	Yes	Yes	Yes	Yes	No	Yes		No	Agree	Agree	Neutral	Neutral	Neutral	Neutral	Agree	Agree	Agree	Agree	Agree	Yes
2022-06-16 03:32:38	Yes	19	Male	Saudi	Pharmacy	2nd year	Yes	All eye parts	No	0 - 12 hours	No	Retinal diseases	Yes	I don't know	Donors while alive	No	Yes	No	Yes	Yes	Yes	No	No	No	Yes	Yes	Yes	Yes	Yes	No	Yes		Yes	Strongly agree	Strongly agree	Strongly agree	Strongly agree	Strongly disagree	Strongly disagree	Strongly disagree	Strongly disagree	Strongly agree	Strongly agree	Strongly agree	Yes
2022-06-16 13:43:55	Yes	22	Male	Saudi	Medicine	5th year	No	All eye parts	No	I don't know	Yes	I don't know	Yes	Less than 6 hours	Donors while alive and their relatives (after death)	No	No	No	No	No	No	No	No	No	Yes	Yes	Yes	Yes	Yes	Yes	Yes		No	Strongly agree	Strongly agree	Neutral	Neutral	Disagree	Disagree	Agree	Agree	Agree	Agree	Agree	Yes
2022-06-16 14:28:15	Yes	20	Male	Saudi	Pharmacy	3rd year	No	All eye parts	No	0 - 12 hours	No	I don't know	I don't know	I don't know	Donors while alive	No	No	No	No	No	No	No	No	No	Yes	Yes	Yes	No	Yes	No	Yes		Yes	Strongly agree	Strongly agree	Neutral	Neutral	Strongly disagree	Strongly disagree	Disagree	Disagree	Disagree	Disagree	Disagree	Yes
2022-06-16 16:02:21	Yes	22	Male	Saudi	Medicine	2nd year	No	All eye parts	Yes	0 - 12 hours	No	Retinal diseases	Yes	Less than 6 hours	Donors while alive	Yes	Yes	No	Yes	No	No	No	No	No	Yes	Yes	Yes	No	Yes	No	Yes		Yes	Strongly agree	Strongly agree	Strongly agree	Strongly agree	Strongly disagree	Strongly disagree	Strongly disagree	Strongly disagree	Strongly disagree	Strongly disagree	Strongly disagree	Yes
2022-06-16 22:15:35	Yes	23	Male	Saudi	Medicine	6th year	Yes	All eye parts	No	0 - 12 hours	No	Retinal diseases	No	Less than 6 hours	Donors while alive	No	No	No	Yes	Yes	Yes	No	No	No	Yes	No	Yes	No	Yes	Yes	Yes		No	Strongly agree	Strongly agree	Strongly agree	Strongly agree	Strongly disagree	Strongly disagree	Disagree	Disagree	Disagree	Strongly agree	Strongly agree	Yes
2022-06-17 01:47:12	Yes	22	Male	Saudi	Medicine	5th year	No	All eye parts	I don't know	25 - 48 hours	No	I don't know	Yes	I don't know	Donors while alive	No	No	No	No	No	No	No	No	No	Yes	Yes	Yes	Yes	Yes	Yes	Yes		No	Strongly agree	Strongly agree	Strongly agree	Strongly agree	Strongly disagree	Strongly disagree	Strongly disagree	Strongly disagree	Strongly disagree	Agree	Agree	Yes
2022-06-17 04:44:09	Yes	19	Male	Saudi	Medicine	2nd year	No	All eye parts	I don't know	0 - 12 hours	Yes	Retinal diseases	No	Less than 6 hours	Donors while alive	No	No	No	No	No	No	No	No	No	No	No	Yes	Yes	Yes	No	Yes		Yes	Strongly agree	Strongly agree	Neutral	Neutral	Neutral	Neutral	Disagree	Disagree	Disagree	Agree	Agree	Yes
2022-06-17 18:32:44	Yes	23	Male	Saudi	Medicine	6th year	No	All eye parts	No	0 - 12 hours	No	Retinal diseases	No	1 month	Donors friends	No	No	No	No	Yes	No	No	No	No	Yes	Yes	Yes	Yes	Yes	No	Yes		Yes	Strongly agree	Strongly agree	Strongly agree	Strongly agree	Strongly disagree	Strongly disagree	Strongly disagree	Strongly disagree	Strongly disagree	Strongly agree	Strongly agree	Yes
2022-06-17 19:32:50	Yes	21	Male	Saudi	Medicine	4th year	No	All eye parts	Yes	0 - 12 hours	Yes	Retinal diseases	Yes	Less than 6 hours	Donors while alive	No	No	No	No	No	No	No	No	No	Yes	Yes	Yes	No	Yes	No	I don't know	I don't know	I don't know	Strongly agree	Strongly agree	Strongly agree	Neutral	Neutral	Strongly disagree	Strongly disagree	Strongly disagree	Strongly disagree	Agree	Agree	Maybe
2022-06-18 03:29:10	Yes	20	Male	Saudi	Dentistry	3rd year	No	Cornea and sclera	No	0 - 12 hours	Yes	Contagious diseases	No	Less than 6 hours	Donors while alive	No	No	No	No	No	Yes	No	No	No	No	No	Yes	Yes	Yes	No	Yes		I don't know	Strongly agree	Disagree	Disagree	Strongly agree	Disagree	Neutral	Neutral	Neutral	Neutral	Agree	Neutral	Yes
2022-06-18 08:50:01	Yes	20	Male	Saudi	Medicine	2nd year	No	Optic nerve	No	25 - 48 hours	No	Glaucoma	No	7 days	Donors while alive	No	No	No	No	No	No	No	No	No	Yes	Yes	Yes	Yes	Yes	Yes	No	No	No	Strongly agree	Strongly agree	Neutral	Neutral	Neutral	Neutral	Disagree	Disagree	Disagree	Disagree	Agree	Maybe
2022-06-18 21:00:52	Yes	23	Male	Saudi	Medicine	6th year	No	All eye parts	Yes	0 - 12 hours	Yes	Retinal diseases	No	Less than 6 hours	Donors while alive	No	No	No	No	No	No	No	No	No	No	Yes	Yes	Yes	Yes	No	Yes		Yes	Strongly agree	Strongly agree	Neutral	Neutral	Strongly disagree	Strongly disagree	Neutral	Neutral	Neutral	Agree	Agree	Yes
2022-06-18 21:51:51	Yes	20	Male	Saudi	Medical Rehabilitation (PT, OT, & RT)	2nd year	No	I don't know	No	0 - 12 hours	Yes	Retinal diseases	No	Less than 6 hours	Donors while alive	No	No	No	No	No	No	No	No	No	Yes	No	Yes	Yes	Yes	No	Yes		No	Agree	Agree	Disagree	Neutral	Disagree	Disagree	Neutral	Neutral	Neutral	Agree	Agree	Yes
2022-06-19 14:39:19	Yes	20	Male	Saudi	Pharmacy	2nd year	No	I don't know	Yes	0 - 12 hours	I don't know	Contagious diseases	No	Less than 6 hours	Donors while alive and their relatives (after death)	No	No	No	No	No	No	No	No	No	No	No	Yes	No	Yes	No	Yes		Yes	Strongly agree	Strongly agree	Strongly agree	Strongly agree	Disagree	Disagree	Disagree	Disagree	Disagree	Agree	Agree	Yes
2022-06-19 22:05:31	Yes	20	Male	Saudi	Medicine	2nd year	No	All eye parts	Yes	0 - 12 hours	Yes	Retinal diseases	Yes	Less than 6 hours	Donors while alive	Yes	Yes	No	No	No	No	No	No	No	Yes	Yes	Yes	Yes	Yes	Yes	Yes		Yes	Strongly agree	Strongly agree	Strongly disagree	Strongly disagree	Strongly disagree	Strongly disagree	Strongly agree	Strongly agree	Strongly agree	Strongly agree	Strongly agree	Yes
2022-06-19 23:22:23	Yes	20	Male	Saudi	Medicine	2nd year	Yes	All eye parts	Yes	0 - 12 hours	Yes	Glaucoma	No	Less than 6 hours	Donors while alive	Yes	Yes	No	Yes	Yes	No	No	No	No	No	No	Yes	Yes	Yes	No	Yes		Yes	Strongly agree	Strongly agree	Strongly agree	Strongly agree	Disagree	Disagree	Disagree	Disagree	Disagree	Disagree	Disagree	No
2022-06-20 04:21:32	Yes	20	Male	Saudi	Medicine	2nd year	No	All eye parts	Yes	0 - 12 hours	Yes	Contagious diseases	I don't know	I don't know	Donors while alive and their relatives (after death)	No	No	No	No	No	No	No	No	No	No	No	Yes	No	Yes	No	Yes		Yes	Strongly agree	Strongly agree	Strongly agree	Strongly agree	Strongly disagree	Strongly disagree	Strongly disagree	Strongly disagree	Strongly disagree	Strongly disagree	Strongly disagree	Yes
2022-06-20 14:18:21	Yes	20	Male	Saudi	Medicine	2nd year	Yes	All eye parts	No	25 - 48 hours	I don't know	Glaucoma	No	1 month	Donors while alive and their relatives (after death)	No	No	No	No	Yes	Yes	No	No	No	Yes	Yes	Yes	Yes	Yes	Yes	I don't know	I don't know	I don't know	Strongly agree	Strongly agree	Strongly agree	Strongly agree	Strongly disagree	Strongly disagree	Strongly disagree	Strongly disagree	Strongly disagree	Strongly agree	Strongly agree	Yes
2022-06-20 20:04:37	Yes	19	Male	Saudi	Dentistry	2nd year	No	All eye parts	No	0 - 12 hours	No	Retinal diseases	No	7 days	Donors while alive	No	No	No	No	No	No	No	No	No	Yes	No	No	No	Yes	No	Yes		Yes	Strongly agree	Strongly agree	Neutral	Neutral	Strongly disagree	Strongly disagree	Strongly disagree	Strongly disagree	Strongly disagree	Strongly agree	Strongly agree	Yes
2022-06-21 03:48:33	Yes	22	Male	Saudi	Dentistry	5th year	No	All eye parts	No	I don't know	No	I don't know	Yes	Less than 24 hours	Donors while alive and their relatives (after death)	No	No	No	No	No	No	No	No	No	Yes	Yes	Yes	Yes	Yes	Yes	Yes		No	Strongly agree	Strongly agree	Strongly agree	Neutral	Neutral	Disagree	Neutral	Neutral	Neutral	Agree	Agree	Yes
2022-06-21 12:19:38	Yes	19	Male	Saudi	Medicine	2nd year	No	All eye parts	I don't know	0 - 12 hours	No	Retinal diseases	No	1 month	Donors while alive	No	No	No	No	No	No	No	No	No	Yes	Yes	Yes	Yes	Yes	Yes	Yes		No	Strongly agree	Strongly agree	Neutral	Neutral	Strongly disagree	Strongly disagree	Strongly disagree	Strongly disagree	Strongly disagree	Strongly agree	Strongly agree	Yes
2022-06-21 15:50:33	Yes	20	Male	Saudi	Dentistry	2nd year	No	All eye parts	No	0 - 12 hours	Yes	Cataract	No	Less than 6 hours	Donors while alive	No	No	No	No	No	No	No	No	No	Yes	Yes	Yes	Yes	Yes	No	Yes		I don't know	Agree	Agree	Neutral	Agree	Agree	Agree	Disagree	Disagree	Disagree	Agree	Agree	Yes
2022-06-21 23:29:40	Yes	25	Male	Saudi	Medicine	6th year	Yes	All eye parts	No	0 - 12 hours	No	Contagious diseases	Yes	Less than 6 hours	Donors while alive	No	No	No	Yes	Yes	Yes	No	No	No	Yes	Yes	Yes	Yes	Yes	No	Yes		I don't know	Strongly agree	Strongly agree	Strongly agree	Strongly agree	Neutral	Neutral	Strongly disagree	Strongly disagree	Strongly agree	Strongly agree	Strongly agree	Yes
2022-06-22 12:06:57	Yes	23	Male	Saudi	Medicine	5th year	No	All eye parts	No	I don't know	No	Cataract	I don't know	I don't know	Donors while alive	No	No	No	Yes	No	No	No	No	No	Yes	Yes	Yes	No	Yes	No	I don't know	I don't know	No	Agree	Agree	Agree	Agree	Disagree	Agree	Disagree	Agree	Agree	Agree	Agree	Yes
2022-06-22 12:28:07	Yes	22	Male	Saudi	Medicine	5th year	No	All eye parts	No	0 - 12 hours	Yes	Retinal diseases	I don't know	1 month	Donors while alive	No	No	No	No	No	No	No	No	No	Yes	Yes	Yes	Yes	Yes	Yes	Yes		Yes	Agree	Agree	Agree	Neutral	Neutral	Strongly agree	Strongly agree	Disagree	Disagree	Strongly agree	Strongly agree	Yes
2022-06-22 12:56:27	Yes	22	Male	Saudi	Medicine	5th year	No	All eye parts	No	I don't know	I don't know	I don't know	I don't know	I don't know	Donors while alive	No	No	No	No	No	No	No	No	No	No	Yes	Yes	No	Yes	No	Yes		No	Strongly agree	Agree	Disagree	Neutral	Neutral	Strongly disagree	Agree	Agree	Agree	Agree	Agree	Maybe
2022-06-23 00:02:36	Yes	21	Male	Saudi	Medicine	4th year	No	All eye parts	No	0 - 12 hours	I don't know	Retinal diseases	Yes	Less than 6 hours	Donors while alive	No	No	No	No	No	No	No	No	No	No	No	Yes	Yes	Yes	No	Yes		Yes	Agree	Agree	Agree	Agree	Strongly disagree	Strongly disagree	Disagree	Disagree	Disagree	Disagree	Disagree	Yes
2022-06-23 04:03:21	Yes	20	Male	Saudi	Medical Rehabilitation (PT, OT, & RT)	2nd year	No	All eye parts	No	0 - 12 hours	No	Cataract	No	7 days	Donors while alive	No	No	No	No	No	No	No	No	No	Yes	Yes	Yes	Yes	Yes	Yes	No	No	No	Agree	Neutral	Disagree	Neutral	Neutral	Agree	Agree	Agree	Disagree	Disagree	Disagree	Yes
2022-06-23 15:40:40	Yes	20	Male	Saudi	Dentistry	2nd year	Yes	All eye parts	I don't know	0 - 12 hours	I don't know	Retinal diseases	No	Less than 6 hours	Donors while alive and their relatives (after death)	No	No	No	Yes	Yes	Yes	No	No	No	No	No	Yes	Yes	Yes	Yes	Yes		Yes	Strongly agree	Strongly agree	Strongly agree	Strongly agree	Neutral	Neutral	Neutral	Neutral	Neutral	Agree	Agree	Yes
2022-06-23 18:52:51	Yes	25	Male	Saudi	Medicine	6th year	No	Cornea and sclera	No	0 - 12 hours	No	Retinal diseases	I don't know	I don't know	I don't know	No	No	No	No	No	No	No	No	No	Yes	Yes	No	No	Yes	No	Yes		I don't know	Agree	Agree	Disagree	Neutral	Disagree	Disagree	Neutral	Neutral	Agree	Agree	Agree	Yes
2022-06-24 03:02:19	Yes	22	Male	Saudi	Medicine	5th year	No	All eye parts	No	0 - 12 hours	No	Retinal diseases	I don't know	Less than 24 hours	Donors while alive	No	No	No	No	No	No	No	No	No	No	Yes	No	Yes	Yes	No	Yes		Yes	Agree	Agree	Neutral	Neutral	Strongly disagree	Strongly disagree	Strongly disagree	Strongly disagree	Agree	Agree	Agree	Yes
2022-06-24 04:58:48	Yes	20	Male	Saudi	Pharmacy	2nd year	No	Cornea and sclera	No	I don't know	No	I don't know	I don't know	I don't know	I don't know	No	Yes	No	No	No	No	No	No	No	No	No	Yes	No	Yes	No	Yes		Yes	Agree	Agree	Neutral	Strongly agree	Disagree	Disagree	Disagree	Disagree	Disagree	Agree	Agree	Maybe
2022-06-24 05:09:42	Yes	20	Male	Saudi	Medicine	2nd year	No	All eye parts	Yes	13 - 24 hours	No	Retinal diseases	I don't know	Less than 6 hours	I don't know	Yes	Yes	No	No	No	No	No	No	No	No	No	No	No	Yes	Yes	Yes		Yes	Neutral	Neutral	Disagree	Neutral	Agree	Agree	Agree	Agree	Agree	Agree	Agree	Yes
2022-06-24 13:59:27	Yes	20	Male	Saudi	Medicine	3rd year	No	All eye parts	No	0 - 12 hours	No	Retinal diseases	No	I don't know	I don't know	No	No	No	No	No	No	No	No	No	Yes	Yes	Yes	Yes	Yes	Yes	Yes		Yes	Neutral	Neutral	Neutral	Neutral	Disagree	Neutral	Neutral	Agree	Agree	Agree	Neutral	Yes
2022-06-24 16:19:58	Yes	20	Male	Saudi	Medicine	3rd year	No	All eye parts	Yes	13 - 24 hours	No	Glaucoma	Yes	12 days	I don't know	No	No	No	No	No	Yes	No	No	No	Yes	No	No	No	Yes	No	I don't know	Yes	I don't know	Agree	Strongly disagree	Strongly disagree	Agree	Disagree	Agree	Agree	Agree	Agree	Agree	Agree	Yes
2022-06-24 18:01:51	Yes	25	Male	Saudi	Medicine	6th year	No	Cornea and sclera	No	25 - 48 hours	No	Retinal diseases	Yes	Less than 24 hours	Donors while alive and their relatives (after death)	No	No	No	No	No	No	No	No	No	Yes	Yes	Yes	Yes	Yes	Yes	Yes		Yes	Strongly agree	Neutral	Agree	Neutral	Strongly disagree	Strongly disagree	Disagree	Strongly agree	Strongly disagree	Strongly agree	Strongly agree	Yes
2022-06-24 18:42:57	Yes	20	Male	Saudi	Pharmacy	3rd year	No	Optic nerve	No	I don't know	I don't know	Retinal diseases	I don't know	I don't know	Donors while alive	No	No	No	No	No	No	No	No	No	Yes	Yes	Yes	Yes	Yes	Yes	Yes		No	Agree	Disagree	Strongly disagree	Neutral	Disagree	Agree	Agree	Agree	Agree	Agree	Agree	Yes
2022-06-24 20:50:07	Yes	20	Male	Saudi	Medicine	3rd year	No	I don't know	I don't know	I don't know	Yes	Contagious diseases	No	Less than 6 hours	Donors while alive and their relatives (after death)	No	No	No	No	No	Yes	No	No	No	Yes	No	Yes	Yes	No	No	Yes		Yes	Agree	Agree	Agree	Agree	Neutral	Agree	Agree	Agree	Agree	Agree	Agree	Yes
2022-06-25 00:27:09	Yes	21	Male	Saudi	Dentistry	3rd year	No	All eye parts	No	0 - 12 hours	I don't know	Glaucoma	No	7 days	Donors while alive and their relatives (after death)	No	No	No	No	No	No	No	No	No	No	No	No	No	Yes	No	Yes		Yes	Agree	Neutral	Disagree	Neutral	Strongly disagree	Strongly disagree	Strongly disagree	Strongly disagree	Strongly disagree	Strongly agree	Strongly agree	Yes
2022-06-25 02:16:16	Yes	20	Male	Saudi	Medical Rehabilitation (PT, OT, & RT)	2nd year	No	All eye parts	Yes	25 - 48 hours	I don't know	Retinal diseases	No	I don't know	Donors while alive and their relatives (after death)	No	No	No	No	No	No	No	No	No	Yes	Yes	Yes	No	Yes	Yes	Yes		Yes	Strongly agree	Strongly agree	Strongly agree	Strongly agree	Strongly disagree	Disagree	Disagree	Disagree	Disagree	Agree	Agree	Yes
2022-06-25 02:54:51	Yes	20	Male	Saudi	Medical Rehabilitation (PT, OT, & RT)	2nd year	Yes	All eye parts	No	I don't know	Yes	I don't know	I don't know	I don't know	Donors while alive and their relatives (after death)	Yes	Yes	No	Yes	Yes	Yes	No	No	No	Yes	Yes	Yes	Yes	Yes	Yes	Yes		Yes	Strongly agree	Strongly agree	Strongly agree	Strongly agree	Strongly disagree	Strongly disagree	Strongly disagree	Strongly disagree	Agree	Agree	Agree	Yes
2022-06-25 03:22:19	Yes	20	Male	Saudi	Dentistry	3rd year	No	Retina	No	25 - 48 hours	Yes	Contagious diseases	No	12 days	Donors while alive and their relatives (after death)	No	No	No	No	No	No	No	No	No	Yes	Yes	Yes	Yes	Yes	Yes	I don't know	I don't know	I don't know	Agree	Neutral	Neutral	Neutral	Disagree	Disagree	Neutral	Neutral	Neutral	Agree	Agree	No
2022-06-25 13:44:52	Yes	20	Male	Saudi	Dentistry	3rd year	No	Retina	I don't know	I don't know	No	Cataract	No	I don't know	Donors while alive and their relatives (after death)	No	No	No	No	No	No	No	No	No	Yes	Yes	Yes	Yes	Yes	Yes	Yes		Yes	Agree	Agree	Neutral	Neutral	Neutral	Neutral	Agree	Disagree	Agree	Agree	Agree	Maybe
2022-06-26 00:46:41	Yes	21	Male	Saudi	Dentistry	3rd year	No	All eye parts	No	0 - 12 hours	Yes	Retinal diseases	No	I don't know	Donors while alive	No	No	No	No	No	No	No	No	No	Yes	Yes	Yes	Yes	Yes	Yes	Yes		No	Strongly agree	Strongly agree	Strongly agree	Strongly agree	Strongly disagree	Strongly disagree	Strongly disagree	Agree	Neutral	Agree	Neutral	Yes
2022-06-26 02:05:23	Yes	20	Male	Saudi	Dentistry	2nd year	No	Optic nerve	No	0 - 12 hours	No	Glaucoma	No	7 days	Donors while alive and their relatives (after death)	No	No	No	No	No	No	No	No	No	No	Yes	Yes	No	Yes	No	Yes		Yes	Strongly agree	Strongly agree	Neutral	Neutral	Neutral	Disagree	Disagree	Disagree	Disagree	Disagree	Disagree	Yes
2022-06-26 02:42:52	Yes	20	Male	Saudi	Dentistry	3rd year	No	All eye parts	Yes	I don't know	No	Retinal diseases	No	I don't know	Donors while alive	No	No	No	No	No	No	No	No	No	No	Yes	No	No	Yes	No	Yes		Yes	Agree	Agree	Agree	Agree	Disagree	Disagree	Disagree	Disagree	Disagree	Disagree	Disagree	Yes
2022-06-26 12:30:22	Yes	20	Male	Saudi	Pharmacy	3rd year	Yes	Optic nerve	No	I don't know	Yes	Glaucoma	No	Less than 24 hours	Donors while alive and their relatives (after death)	No	No	No	Yes	No	Yes	No	No	No	Yes	Yes	Yes	Yes	Yes	Yes	Yes		Yes	Strongly agree	Strongly agree	Neutral	Neutral	Disagree	Disagree	Disagree	Neutral	Neutral	Agree	Agree	Maybe
2022-06-26 12:46:08	Yes	25	Male	Saudi	Medicine	6th year	Yes	Cornea and sclera	No	13 - 24 hours	No	Contagious diseases	No	I don't know	Donors while alive and their relatives (after death)	Yes	Yes	No	Yes	Yes	Yes	No	No	No	Yes	No	Yes	No	Yes	Yes	Yes		Yes	Strongly agree	Strongly agree	Strongly agree	Strongly agree	Strongly disagree	Neutral	Strongly disagree	Agree	Strongly disagree	Agree	Agree	Yes
2022-06-26 15:56:09	Yes	21	Male	Saudi	Dentistry	4th year	No	All eye parts	No	I don't know	No	Glaucoma	No	1 month	Donors while alive and their relatives (after death)	No	No	No	No	No	No	No	No	No	Yes	Yes	Yes	Yes	Yes	Yes	No	No	No	Strongly agree	Neutral	Neutral	Neutral	Neutral	Agree	Agree	Agree	Disagree	Disagree	Disagree	Yes
2022-06-26 17:24:00	Yes	22	Male	Saudi	Dentistry	4th year	No	Cornea and sclera	No	0 - 12 hours	No	I don't know	I don't know	I don't know	I don't know	No	No	No	No	No	No	No	No	No	No	No	No	No	Yes	Yes	Yes		I don't know	Strongly agree	Strongly agree	Neutral	Neutral	Neutral	Strongly disagree	Strongly disagree	Agree	Strongly disagree	Agree	Agree	Yes
2022-06-26 18:47:11	Yes	23	Male	Saudi	Dentistry	5th year	No	I don't know	Yes	0 - 12 hours	I don't know	Retinal diseases	Yes	Less than 6 hours	Donors while alive and their relatives (after death)	No	No	No	No	No	Yes	No	No	No	Yes	No	Yes	No	Yes	No	Yes		Yes	Strongly agree	Strongly agree	Strongly agree	Strongly agree	Neutral	Disagree	Disagree	Disagree	Agree	Agree	Agree	Yes
2022-06-26 20:20:39	Yes	20	Male	Saudi	Pharmacy	3rd year	No	Optic nerve	I don't know	13 - 24 hours	Yes	Contagious diseases	No	Less than 6 hours	Donors while alive and their relatives (after death)	No	No	No	No	No	No	No	No	No	No	No	Yes	No	Yes	No	Yes		Yes	Agree	Agree	Agree	Agree	Neutral	Agree	Disagree	Agree	Disagree	Agree	Agree	Yes
2022-06-27 00:46:57	Yes	24	Male	Saudi	Medicine	6th year	No	Retina	I don't know	I don't know	No	Cataract	I don't know	Less than 6 hours	Donors while alive	No	No	No	No	No	No	No	No	No	No	Yes	No	No	Yes	No	Yes		Yes	Agree	Agree	Neutral	Neutral	Neutral	Neutral	Neutral	Neutral	Neutral	Agree	Agree	Maybe
2022-06-27 02:31:03	Yes	20	Male	Saudi	Dentistry	2nd year	No	All eye parts	Yes	25 - 48 hours	I don't know	Retinal diseases	No	I don't know	Donors while alive	No	No	No	No	No	No	No	No	No	No	Yes	Yes	Yes	Yes	No	Yes		No	Strongly agree	Neutral	Neutral	Neutral	Strongly disagree	Strongly disagree	Neutral	Neutral	Neutral	Neutral	Neutral	Yes
2022-06-29 22:43:03	Yes	23	Male	Saudi	Medicine	6th year	No	All eye parts	I don't know	0 - 12 hours	I don't know	Retinal diseases	No	7 days	I don't know	No	No	No	No	No	No	No	No	No	Yes	Yes	Yes	Yes	Yes	Yes	Yes		No	Strongly agree	Strongly agree	Strongly agree	Strongly agree	Disagree	Disagree	Disagree	Disagree	Agree	Strongly agree	Strongly agree	Yes
2022-06-30 12:28:29	Yes	19	Male	Saudi	Dentistry	2nd year	No	All eye parts	No	25 - 48 hours	I don't know	Retinal diseases	I don't know	Less than 6 hours	Donors while alive and their relatives (after death)	No	No	No	No	No	No	No	No	No	No	Yes	Yes	No	No	No	Yes		Yes	Agree	Agree	Agree	Agree	Neutral	Disagree	Disagree	Agree	Agree	Agree	Agree	Yes
2022-06-30 12:29:53	Yes	20	Male	Saudi	Dentistry	2nd year	No	All eye parts	No	25 - 48 hours	I don't know	Contagious diseases	No	Less than 6 hours	Donors while alive and their relatives (after death)	No	No	No	No	No	No	No	No	No	No	No	Yes	No	Yes	Yes	I don't know	I don't know	I don't know	Strongly agree	Strongly agree	Neutral	Strongly agree	Disagree	Disagree	Neutral	Neutral	Agree	Agree	Agree	Yes
2022-06-30 13:28:42	Yes	20	Male	Saudi	Medicine	3rd year	No	All eye parts	No	13 - 24 hours	No	Retinal diseases	No	Less than 6 hours	Donors while alive	No	No	No	No	No	No	No	No	No	No	No	Yes	Yes	Yes	No	Yes		Yes	Agree	Agree	Agree	Agree	Disagree	Disagree	Neutral	Agree	Agree	Strongly agree	Strongly agree	Yes
2022-06-30 13:32:36	Yes	22	Male	Saudi	Medicine	2nd year	No	All eye parts	No	0 - 12 hours	No	Retinal diseases	No	Less than 6 hours	Donors while alive and their relatives (after death)	No	No	No	No	No	No	No	No	No	No	No	Yes	Yes	Yes	No	Yes		Yes	Strongly agree	Strongly agree	Strongly agree	Strongly agree	Disagree	Disagree	Agree	Agree	Agree	Strongly agree	Strongly agree	Yes
2022-06-30 13:49:14	Yes	20	Male	Saudi	Medicine	2nd year	No	All eye parts	No	I don't know	No	Retinal diseases	No	Less than 6 hours	Donors while alive	No	No	No	No	No	No	No	No	No	No	Yes	No	No	Yes	No	Yes		Yes	Strongly agree	Strongly agree	Strongly agree	Strongly agree	Disagree	Disagree	Agree	Agree	Agree	Strongly agree	Agree	Maybe
2022-06-30 19:48:01	Yes	20	Male	Saudi	Medicine	2nd year	No	All eye parts	No	0 - 12 hours	No	Retinal diseases	No	Less than 24 hours	I don't know	No	No	No	No	No	No	No	No	No	No	No	Yes	No	Yes	No	Yes		Yes	Strongly agree	Strongly agree	Strongly disagree	Strongly agree	Disagree	Disagree	Disagree	Strongly agree	Strongly agree	Strongly agree	Strongly agree	Yes
2022-06-30 19:51:10	Yes	25	Male	Saudi	Medicine	6th year	No	All eye parts	No	0 - 12 hours	No	I don't know	No	I don't know	Donors while alive	No	Yes	No	No	No	No	No	No	No	No	No	No	Yes	Yes	No	Yes		Yes	Agree	Agree	Neutral	Neutral	Strongly disagree	Strongly disagree	Disagree	Disagree	Neutral	Agree	Agree	Yes
2022-06-30 20:47:08	Yes	20	Male	Saudi	Pharmacy	2nd year	No	All eye parts	No	13 - 24 hours	No	Glaucoma	No	Less than 24 hours	Donors while alive and their relatives (after death)	No	No	No	No	No	No	No	No	No	No	Yes	Yes	Yes	Yes	No	Yes		Yes	Neutral	Neutral	Disagree	Neutral	Strongly agree	Strongly agree	Neutral	Neutral	Disagree	Disagree	Disagree	Yes
2022-06-30 23:01:24	Yes	21	Male	Saudi	Pharmacy	3rd year	No	All eye parts	No	25 - 48 hours	No	Retinal diseases	No	Less than 24 hours	Donors while alive and their relatives (after death)	No	No	No	No	No	No	No	No	No	No	Yes	Yes	Yes	Yes	No	I don't know	No	No	Strongly agree	Agree	Neutral	Neutral	Neutral	Disagree	Disagree	Disagree	Disagree	Agree	Agree	Yes
2022-07-01 12:35:57	Yes	20	Male	Saudi	Dentistry	2nd year	No	All eye parts	No	0 - 12 hours	Yes	Cataract	No	7 days	I don't know	No	No	No	No	No	No	No	No	No	Yes	No	No	No	Yes	Yes	Yes		Yes	Agree	Agree	Neutral	Neutral	Disagree	Disagree	Neutral	Neutral	Neutral	Agree	Neutral	Yes
2022-07-01 12:39:20	Yes	21	Male	Saudi	Dentistry	2nd year	No	Optic nerve	I don't know	I don't know	Yes	Glaucoma	I don't know	I don't know	Donors while alive	Yes	Yes	No	No	No	No	No	No	No	No	No	Yes	Yes	Yes	No	Yes		No	Agree	Neutral	Disagree	Neutral	Disagree	Neutral	Neutral	Agree	Agree	Strongly agree	Strongly agree	Yes
2022-07-01 16:12:39	Yes	20	Male	Saudi	Medicine	3rd year	No	Cornea and sclera	Yes	I don't know	I don't know	I don't know	I don't know	I don't know	Donors while alive and their relatives (after death)	No	No	No	No	No	No	No	No	No	No	Yes	Yes	No	Yes	No	Yes		No	Agree	Agree	Disagree	Disagree	Disagree	Disagree	Agree	Agree	Agree	Strongly agree	Strongly agree	Yes
2022-07-01 16:17:35	Yes	20	Male	Saudi	Medicine	2nd year	Yes	Cornea and sclera	No	I don't know	I don't know	I don't know	I don't know	I don't know	Donors while alive	No	Yes	No	No	Yes	Yes	No	No	No	Yes	Yes	Yes	Yes	Yes	Yes	Yes		Yes	Strongly agree	Strongly agree	Agree	Strongly agree	Strongly disagree	Agree	Strongly disagree	Agree	Strongly disagree	Agree	Agree	Yes
2022-07-01 16:40:47	Yes	20	Male	Saudi	Medicine	4th year	Yes	Optic nerve	No	I don't know	Yes	I don't know	Yes	7 days	Donors while alive	No	No	No	No	No	No	No	No	No	Yes	Yes	Yes	Yes	Yes	Yes	Yes		Yes	Strongly agree	Strongly agree	Strongly agree	Strongly agree	Disagree	Disagree	Disagree	Disagree	Disagree	Disagree	Disagree	Yes
2022-07-01 16:57:09	Yes	20	Male	Saudi	Medicine	2nd year	No	All eye parts	No	0 - 12 hours	No	Retinal diseases	I don't know	I don't know	I don't know	No	No	No	No	No	No	No	No	No	Yes	Yes	Yes	Yes	Yes	Yes	Yes		I don't know	Strongly agree	Disagree	Disagree	Strongly agree	Disagree	Disagree	Disagree	Disagree	Strongly agree	Strongly agree	Strongly agree	Yes
2022-07-01 17:39:00	Yes	20	Male	Saudi	Medicine	3rd year	No	I don't know	I don't know	I don't know	No	I don't know	I don't know	I don't know	I don't know	No	No	No	No	No	No	No	No	No	No	Yes	Yes	No	Yes	No	Yes		Yes	Strongly agree	Strongly agree	Neutral	Neutral	Disagree	Disagree	Disagree	Neutral	Neutral	Agree	Agree	Yes
2022-07-01 19:56:49	Yes	20	Male	Saudi	Dentistry	3rd year	No	Cornea and sclera	I don't know	0 - 12 hours	No	Retinal diseases	No	12 days	Donors while alive and their relatives (after death)	No	No	No	No	No	No	No	No	No	Yes	Yes	Yes	Yes	Yes	Yes	Yes		Yes	Strongly agree	Strongly agree	Strongly agree	Strongly agree	Disagree	Disagree	Disagree	Disagree	Disagree	Strongly agree	Strongly agree	Yes
2022-07-01 20:14:23	Yes	24	Male	Saudi	Medicine	6th year	Yes	All eye parts	No	13 - 24 hours	Yes	Glaucoma	Yes	7 days	Donors while alive and their relatives (after death)	No	No	No	Yes	No	Yes	Yes	No	No	Yes	Yes	Yes	Yes	Yes	Yes	No	No	No	Neutral	Strongly agree	Neutral	Neutral	Strongly agree	Neutral	Neutral	Neutral	Neutral	Neutral	Neutral	Yes
2022-07-01 20:18:43	Yes	24	Male	Saudi	Medicine	6th year	Yes	Cornea and sclera	No	25 - 48 hours	Yes	Retinal diseases	No	Less than 24 hours	Donors while alive	No	No	No	Yes	Yes	Yes	No	No	No	Yes	Yes	Yes	Yes	Yes	Yes	No	No	No	Strongly agree	Neutral	Neutral	Neutral	Strongly agree	Neutral	Neutral	Neutral	Neutral	Neutral	Neutral	Yes
2022-07-01 20:56:25	Yes	24	Male	Saudi	Medicine	6th year	Yes	Cornea and sclera	No	0 - 12 hours	Yes	Cataract	No	Less than 24 hours	Donors while alive	No	No	No	Yes	No	Yes	No	No	No	Yes	Yes	Yes	Yes	Yes	Yes	No	No	No	Strongly agree	Neutral	Neutral	Neutral	Strongly agree	Neutral	Neutral	Neutral	Neutral	Neutral	Neutral	Yes
2022-07-01 20:59:36	Yes	24	Male	Saudi	Medicine	6th year	Yes	Cornea and sclera	No	25 - 48 hours	Yes	Contagious diseases	Yes	12 days	Donors while alive and their relatives (after death)	No	No	Yes	Yes	No	No	No	Yes	Yes	Yes	Yes	Yes	Yes	Yes	Yes	No	No	No	Strongly agree	Strongly agree	Neutral	Neutral	Strongly agree	Neutral	Strongly agree	Neutral	Neutral	Neutral	Neutral	Yes
2022-07-01 22:21:29	Yes	22	Male	Saudi	Dentistry	4th year	Yes	Cornea and sclera	No	13 - 24 hours	Yes	Glaucoma	No	Less than 24 hours	Donors while alive	No	No	No	Yes	No	Yes	No	No	No	Yes	Yes	Yes	Yes	Yes	Yes	No	No	No	Strongly agree	Strongly agree	Neutral	Neutral	Strongly agree	Neutral	Strongly agree	Neutral	Neutral	Neutral	Neutral	Yes
2022-07-01 22:23:56	Yes	22	Male	Saudi	Dentistry	4th year	Yes	Retina	No	25 - 48 hours	Yes	Retinal diseases	Yes	1 month	Donors while alive	No	No	No	Yes	Yes	Yes	No	No	No	Yes	Yes	Yes	Yes	Yes	Yes	No	Yes	No	Strongly agree	Strongly agree	Strongly agree	Strongly agree	Strongly agree	Neutral	Strongly agree	Neutral	Neutral	Neutral	Neutral	Maybe
2022-07-01 23:20:58	Yes	20	Male	Saudi	Dentistry	2nd year	No	All eye parts	No	13 - 24 hours	No	I don't know	No	I don't know	Donors while alive	No	No	No	No	No	No	No	No	No	No	No	Yes	Yes	Yes	No	Yes		Yes	Agree	Agree	Agree	Agree	Disagree	Disagree	Disagree	Neutral	Neutral	Agree	Agree	Yes
2022-07-02 00:38:05	Yes	22	Female	Saudi	Nursing	5th year	No	Retina	I don't know	I don't know	Yes	Retinal diseases	I don't know	Less than 6 hours	Donors while alive	No	No	No	Yes	Yes	Yes	No	Yes	Yes	Yes	Yes	Yes	Yes	Yes	Yes	Yes		Yes	Strongly agree	Agree	Disagree	Strongly agree	Neutral	Neutral	Neutral	Neutral	Neutral	Neutral	Neutral	Yes
2022-07-02 03:55:36	Yes	20	Male	Saudi	Medicine	2nd year	No	All eye parts	No	0 - 12 hours	I don't know	I don't know	I don't know	I don't know	Donors while alive and their relatives (after death)	No	No	No	No	No	No	No	No	No	No	Yes	Yes	No	Yes	No	Yes		I don't know	Agree	Agree	Neutral	Neutral	Disagree	Neutral	Neutral	Neutral	Agree	Agree	Agree	Maybe
2022-07-02 17:09:32	Yes	20	Male	Saudi	Dentistry	2nd year	No	All eye parts	I don't know	I don't know	No	I don't know	No	I don't know	Donors while alive	No	No	No	No	No	No	No	No	No	No	No	Yes	No	Yes	No	Yes		Yes	Agree	Agree	Agree	Agree	Disagree	Disagree	Disagree	Disagree	Disagree	Agree	Agree	Yes
2022-07-02 17:47:06	Yes	21	Male	Saudi	Dentistry	3rd year	Yes	Retina	No	0 - 12 hours	Yes	Retinal diseases	No	1 month	Donors while alive	No	No	No	Yes	No	Yes	No	No	No	Yes	Yes	Yes	Yes	Yes	Yes	No	No	No	Strongly agree	Strongly agree	Agree	Agree	Strongly agree	Neutral	Strongly agree	Neutral	Neutral	Neutral	Neutral	Yes
2022-07-02 17:49:24	Yes	21	Male	Saudi	Dentistry	3rd year	Yes	Cornea and sclera	No	13 - 24 hours	Yes	Cataract	Yes	7 days	Donors while alive	No	No	No	Yes	No	Yes	No	No	No	Yes	Yes	Yes	No	Yes	Yes	No	No	No	Strongly agree	Neutral	Neutral	Neutral	Strongly agree	Neutral	Strongly agree	Neutral	Neutral	Neutral	Neutral	Yes
2022-07-02 19:26:58	Yes	20	Male	Saudi	Medicine	2nd year	No	All eye parts	No	0 - 12 hours	No	I don't know	No	Less than 6 hours	Donors while alive	No	No	No	No	No	No	No	No	No	No	No	Yes	Yes	Yes	No	Yes		I don't know	Strongly agree	Neutral	Neutral	Neutral	Disagree	Agree	Neutral	Neutral	Neutral	Agree	Agree	Yes
2022-07-02 20:37:39	Yes	21	Male	Saudi	Dentistry	3rd year	Yes	Cornea and sclera	No	13 - 24 hours	Yes	Glaucoma	No	Less than 24 hours	Donors while alive	No	No	No	Yes	No	Yes	No	No	No	Yes	No	Yes	No	Yes	Yes	No	No	No	Strongly agree	Strongly agree	Neutral	Neutral	Strongly agree	Neutral	Strongly agree	Neutral	Neutral	Neutral	Neutral	Yes
2022-07-02 20:39:56	Yes	21	Male	Saudi	Dentistry	3rd year	Yes	All eye parts	No	25 - 48 hours	Yes	Contagious diseases	Yes	12 days	Donors while alive	No	No	No	No	No	Yes	No	No	No	Yes	Yes	Yes	Yes	Yes	Yes	No	No	No	Strongly agree	Strongly agree	Neutral	Neutral	Strongly agree	Neutral	Strongly agree	Neutral	Neutral	Neutral	Neutral	Yes
2022-07-02 21:14:29	Yes	20	Male	Saudi	Pharmacy	2nd year	No	All eye parts	Yes	I don't know	Yes	Retinal diseases	No	12 days	Donors while alive	No	No	No	No	No	No	No	No	No	No	No	Yes	Yes	Yes	No	Yes		Yes	Agree	Agree	Neutral	Neutral	Disagree	Disagree	Disagree	Strongly agree	Strongly agree	Strongly agree	Strongly agree	Yes
2022-07-02 21:21:19	Yes	20	Male	Saudi	Dentistry	2nd year	No	I don't know	Yes	13 - 24 hours	I don't know	Retinal diseases	I don't know	Less than 6 hours	Donors while alive and their relatives (after death)	No	No	No	No	No	No	No	No	No	No	Yes	Yes	No	Yes	No	Yes		No	Strongly agree	Neutral	Neutral	Neutral	Disagree	Disagree	Disagree	Strongly agree	Strongly agree	Strongly agree	Strongly agree	Maybe
2022-07-02 21:42:11	Yes	21	Male	Saudi	Dentistry	3rd year	Yes	Cornea and sclera	No	13 - 24 hours	Yes	Cataract	No	12 days	Donors while alive	No	No	No	Yes	No	Yes	No	No	No	Yes	Yes	Yes	Yes	Yes	Yes	No	No	No	Strongly agree	Strongly agree	Strongly agree	Neutral	Strongly agree	Neutral	Neutral	Neutral	Neutral	Neutral	Neutral	Yes
2022-07-02 21:44:48	Yes	20	Male	Saudi	Dentistry	2nd year	No	All eye parts	No	13 - 24 hours	Yes	Contagious diseases	Yes	Less than 24 hours	Donors while alive	No	No	No	No	No	No	No	No	No	Yes	Yes	Yes	Yes	Yes	Yes	No	No	No	Strongly agree	Strongly agree	Strongly disagree	Strongly disagree	Strongly agree	Disagree	Strongly agree	Neutral	Disagree	Strongly agree	Strongly agree	Yes
2022-07-02 22:26:14	Yes	20	Male	Saudi	Dentistry	2nd year	No	I don't know	No	0 - 12 hours	I don't know	I don't know	I don't know	I don't know	Donors while alive	No	No	No	No	No	No	No	No	No	No	No	Yes	Yes	Yes	No	Yes		Yes	Agree	Agree	Neutral	Neutral	Disagree	Disagree	Neutral	Neutral	Agree	Agree	Agree	Yes
2022-07-02 23:07:35	Yes	20	Male	Saudi	Pharmacy	2nd year	Yes	I don't know	No	0 - 12 hours	I don't know	I don't know	I don't know	I don't know	Donors while alive	No	No	No	No	No	Yes	No	No	No	Yes	Yes	Yes	Yes	Yes	Yes	Yes		Yes	Agree	Agree	Agree	Agree	Disagree	Disagree	Disagree	Strongly agree	Strongly agree	Strongly agree	Strongly agree	Yes
2022-07-02 23:51:47	Yes	21	Male	Saudi	Dentistry	3rd year	No	I don't know	I don't know	25 - 48 hours	I don't know	I don't know	No	I don't know	Donors while alive	No	No	No	No	No	No	No	No	No	No	No	Yes	Yes	Yes	No	I don't know	I don't know	I don't know	Agree	Neutral	Agree	Agree	Strongly disagree	Neutral	Neutral	Neutral	Neutral	Neutral	Strongly agree	Yes
2022-07-03 01:40:20	Yes	22	Male	Saudi	Pharmacy	4th year	No	All eye parts	No	I don't know	No	I don't know	Yes	I don't know	Donors while alive and their relatives (after death)	No	No	No	No	No	No	No	No	No	No	No	No	No	Yes	No	Yes		Yes	Agree	Agree	Agree	Agree	Disagree	Neutral	Neutral	Neutral	Agree	Agree	Agree	Yes
2022-07-03 01:49:37	Yes	20	Male	Saudi	Pharmacy	2nd year	No	Cornea and sclera	No	13 - 24 hours	Yes	Contagious diseases	No	Less than 6 hours	Donors while alive	Yes	Yes	No	No	No	No	No	No	No	Yes	Yes	Yes	No	Yes	No	Yes		I don't know	Agree	Neutral	Disagree	Disagree	Strongly disagree	Neutral	Neutral	Neutral	Neutral	Agree	Neutral	Yes
2022-07-03 07:39:23	Yes	20	Male	Saudi	Pharmacy	2nd year	No	Retina	I don't know	I don't know	I don't know	Retinal diseases	I don't know	I don't know	Donors while alive	No	No	No	No	No	No	No	No	No	No	No	Yes	No	Yes	No	Yes		I don't know	Strongly agree	Neutral	Neutral	Neutral	Strongly disagree	Agree	Neutral	Neutral	Neutral	Agree	Agree	Yes
2022-07-03 08:36:41	Yes	20	Male	Saudi	Dentistry	2nd year	No	I don't know	Yes	I don't know	I don't know	Retinal diseases	No	I don't know	Donors while alive	No	No	No	No	No	No	No	No	No	No	Yes	Yes	Yes	Yes	No	Yes		Yes	Strongly agree	Strongly agree	Strongly agree	Strongly agree	Disagree	Disagree	Disagree	Agree	Agree	Agree	Agree	Yes
2022-07-03 10:24:12	Yes	20	Male	Saudi	Pharmacy	2nd year	No	Cornea and sclera	I don't know	I don't know	Yes	I don't know	No	Less than 6 hours	Donors while alive	No	No	No	No	No	No	No	No	No	Yes	Yes	Yes	Yes	Yes	Yes	Yes		I don't know	Strongly agree	Strongly agree	Strongly agree	Strongly agree	Disagree	Disagree	Disagree	Disagree	Disagree	Disagree	Disagree	No
2022-07-03 16:02:55	Yes	20	Male	Saudi	Pharmacy	2nd year	No	All eye parts	No	0 - 12 hours	No	Cataract	No	Less than 24 hours	Donors while alive	No	No	No	No	No	No	No	No	No	No	No	No	No	Yes	No	Yes		Yes	Strongly agree	Strongly agree	Disagree	Agree	Neutral	Strongly disagree	Strongly disagree	Strongly disagree	Strongly disagree	Agree	Agree	Yes
2022-07-03 16:05:27	Yes	21	Male	Saudi	Dentistry	3rd year	Yes	Cornea and sclera	No	13 - 24 hours	Yes	Glaucoma	No	Less than 24 hours	Donors while alive	No	No	No	Yes	No	Yes	No	No	No	Yes	Yes	Yes	Yes	Yes	Yes	No	No	No	Strongly agree	Strongly agree	Strongly agree	Strongly agree	Strongly agree	Neutral	Strongly agree	Neutral	Neutral	Neutral	Neutral	Yes
2022-07-03 16:11:05	Yes	23	Male	Saudi	Dentistry	5th year	Yes	Cornea and sclera	No	13 - 24 hours	Yes	Cataract	No	12 days	Donors while alive	No	No	No	Yes	No	No	No	No	No	Yes	Yes	Yes	Yes	Yes	Yes	No	No	No	Strongly agree	Strongly agree	Strongly agree	Strongly agree	Strongly agree	Strongly disagree	Strongly agree	Strongly disagree	Strongly disagree	Strongly disagree	Strongly disagree	Yes
2022-07-03 16:33:59	Yes	21	Male	Saudi	Dentistry	3rd year	No	I don't know	No	0 - 12 hours	I don't know	Glaucoma	I don't know	I don't know	Donors while alive	No	No	No	No	No	No	No	No	No	Yes	No	No	Yes	Yes	No	Yes		Yes	Strongly agree	Strongly agree	Strongly agree	Strongly agree	Disagree	Disagree	Neutral	Strongly agree	Agree	Agree	Agree	Yes
2022-07-03 17:15:54	Yes	20	Male	Saudi	Dentistry	3rd year	No	I don't know	I don't know	0 - 12 hours	I don't know	Glaucoma	Yes	I don't know	Donors while alive	No	No	No	No	No	No	No	No	No	No	No	Yes	No	Yes	No	No	No	No	Agree	Neutral	Neutral	Neutral	Neutral	Agree	Agree	Agree	Agree	Agree	Agree	Yes
2022-07-03 17:32:08	Yes	22	Male	Saudi	Dentistry	4th year	Yes	All eye parts	No	13 - 24 hours	Yes	Glaucoma	No	Less than 24 hours	Donors while alive	No	No	No	Yes	No	No	No	No	No	Yes	Yes	Yes	Yes	Yes	Yes	No	No	No	Strongly agree	Strongly agree	Strongly agree	Strongly agree	Strongly agree	Neutral	Neutral	Neutral	Neutral	Neutral	Neutral	Yes
2022-07-03 17:34:20	Yes	23	Male	Saudi	Dentistry	5th year	Yes	Cornea and sclera	Yes	13 - 24 hours	No	Glaucoma	Yes	7 days	Donors while alive	No	No	No	Yes	No	Yes	No	No	No	Yes	Yes	Yes	Yes	Yes	Yes	No	No	No	Strongly agree	Strongly agree	Neutral	Neutral	Strongly agree	Neutral	Strongly agree	Neutral	Neutral	Neutral	Neutral	Yes
2022-07-03 19:56:08	Yes	23	Male	Saudi	Dentistry	5th year	Yes	Cornea and sclera	No	13 - 24 hours	Yes	Glaucoma	No	7 days	Donors while alive	No	No	No	Yes	No	Yes	No	No	No	Yes	No	Yes	Yes	Yes	Yes	I don't know	I don't know	I don't know	Strongly agree	Strongly agree	Neutral	Neutral	Strongly agree	Strongly disagree	Strongly agree	Strongly disagree	Strongly disagree	Strongly disagree	Strongly disagree	Yes
2022-07-03 19:59:11	Yes	23	Male	Saudi	Dentistry	5th year	Yes	Cornea and sclera	No	0 - 12 hours	Yes	Retinal diseases	Yes	Less than 24 hours	Donors while alive	No	No	No	Yes	No	No	No	No	No	Yes	No	Yes	Yes	Yes	Yes	No	No	No	Strongly agree	Strongly agree	Strongly agree	Strongly agree	Strongly agree	Neutral	Neutral	Neutral	Neutral	Neutral	Neutral	Yes
2022-07-03 20:21:52	Yes	20	Male	Saudi	Dentistry	3rd year	No	All eye parts	No	I don't know	I don't know	Retinal diseases	No	I don't know	Donors while alive	No	No	No	No	No	No	No	No	No	No	Yes	No	No	Yes	No	Yes		I don't know	Strongly agree	Strongly agree	Strongly agree	Strongly agree	Disagree	Disagree	Disagree	Disagree	Disagree	Agree	Agree	No
2022-07-03 20:35:43	Yes	20	Male	Saudi	Dentistry	3rd year	No	All eye parts	No	0 - 12 hours	No	Retinal diseases	No	I don't know	Donors while alive	No	No	No	No	No	No	No	No	No	No	No	Yes	No	Yes	No	Yes		I don't know	Neutral	Neutral	Neutral	Neutral	Disagree	Disagree	Neutral	Neutral	Neutral	Strongly agree	Strongly agree	Yes
2022-07-03 21:40:04	Yes	20	Male	Saudi	Medicine	6th year	No	All eye parts	No	0 - 12 hours	No	I don't know	I don't know	Less than 24 hours	Donors while alive	No	No	No	No	No	No	No	No	No	No	No	Yes	Yes	Yes	No	Yes		I don't know	Strongly agree	Strongly agree	Strongly disagree	Neutral	Neutral	Neutral	Disagree	Disagree	Disagree	Strongly agree	Strongly agree	Maybe
2022-07-03 23:24:53	Yes	20	Male	Saudi	Pharmacy	2nd year	No	I don't know	I don't know	25 - 48 hours	No	I don't know	No	Less than 6 hours	Donors while alive	No	No	No	No	No	No	No	No	No	Yes	Yes	Yes	Yes	Yes	Yes	Yes		Yes	Strongly agree	Strongly agree	Strongly agree	Strongly agree	Strongly disagree	Strongly disagree	Strongly disagree	Strongly disagree	Strongly disagree	Strongly disagree	Strongly disagree	Yes
2022-07-04 01:39:06	Yes	20	Male	Saudi	Dentistry	2nd year	No	All eye parts	No	0 - 12 hours	No	Retinal diseases	No	Less than 6 hours	Donors while alive	No	No	No	No	No	Yes	No	No	No	Yes	Yes	Yes	Yes	Yes	Yes	I don't know	Yes	Yes	Agree	Neutral	Neutral	Strongly agree	Disagree	Neutral	Neutral	Agree	Agree	Agree	Strongly agree	Yes
2022-07-04 02:03:13	Yes	22	Male	Saudi	Dentistry	4th year	Yes	Cornea and sclera	No	13 - 24 hours	No	Glaucoma	No	Less than 6 hours	I don't know	Yes	Yes	No	Yes	No	Yes	No	No	No	Yes	No	Yes	No	Yes	Yes	Yes		Yes	Agree	Agree	Agree	Agree	Disagree	Disagree	Disagree	Strongly agree	Strongly agree	Strongly agree	Strongly agree	Yes
2022-07-04 02:20:12	Yes	20	Male	Saudi	Dentistry	2nd year	No	All eye parts	I don't know	13 - 24 hours	I don't know	Retinal diseases	I don't know	1 month	Donors while alive and their relatives (after death)	No	No	No	No	No	No	No	No	No	No	No	No	No	Yes	No	Yes		No	Strongly agree	Disagree	Disagree	Strongly agree	Strongly disagree	Disagree	Disagree	Disagree	Disagree	Strongly agree	Strongly agree	Yes
2022-07-04 07:15:50	Yes	20	Male	Saudi	Dentistry	2nd year	No	All eye parts	No	I don't know	No	Contagious diseases	I don't know	I don't know	Donors while alive and their relatives (after death)	No	No	No	No	No	No	Yes	Yes	No	Yes	Yes	Yes	Yes	Yes	No	Yes		Yes	Agree	Agree	Disagree	Agree	Disagree	Disagree	Disagree	Disagree	Disagree	Agree	Agree	Yes
2022-07-04 10:51:55	Yes	20	Male	Saudi	Dentistry	2nd year	No	All eye parts	No	I don't know	I don't know	Retinal diseases	No	I don't know	Donors while alive and their relatives (after death)	No	Yes	No	No	No	No	No	No	No	Yes	Yes	Yes	No	Yes	Yes	Yes		I don't know	Agree	Neutral	Disagree	Agree	Disagree	Disagree	Disagree	Strongly agree	Agree	Strongly agree	Strongly agree	Yes
2022-07-04 12:24:58	Yes	20	Male	Saudi	Dentistry	2nd year	No	All eye parts	No	I don't know	No	Contagious diseases	Yes	I don't know	Donors while alive	No	No	No	No	No	No	No	No	No	Yes	No	Yes	No	Yes	No	Yes		Yes	Strongly agree	Agree	Agree	Agree	Strongly disagree	Agree	Agree	Agree	Agree	Agree	Agree	Yes
2022-07-04 15:13:14	Yes	23	Male	Saudi	Dentistry	5th year	Yes	Cornea and sclera	No	25 - 48 hours	Yes	Glaucoma	Yes	7 days	Donors while alive	No	No	No	Yes	No	No	No	No	No	Yes	Yes	Yes	Yes	Yes	Yes	No	No	No	Strongly agree	Neutral	Neutral	Neutral	Strongly agree	Neutral	Strongly agree	Neutral	Neutral	Neutral	Neutral	Yes
2022-07-04 15:16:39	Yes	21	Male	Saudi	Dentistry	3rd year	Yes	All eye parts	No	0 - 12 hours	Yes	Glaucoma	Yes	Less than 24 hours	Donors while alive	No	No	No	Yes	No	No	No	No	No	Yes	Yes	Yes	Yes	Yes	Yes	No	No	No	Strongly agree	Neutral	Neutral	Neutral	Strongly agree	Neutral	Neutral	Neutral	Neutral	Neutral	Neutral	Yes
2022-07-04 16:16:32	Yes	20	Male	Saudi	Dentistry	2nd year	No	Optic nerve	No	0 - 12 hours	No	Contagious diseases	No	Less than 6 hours	Donors while alive	No	No	No	No	No	No	No	No	No	No	No	Yes	No	Yes	Yes	Yes		Yes	Strongly agree	Strongly agree	Neutral	Neutral	Disagree	Disagree	Agree	Agree	Agree	Strongly agree	Strongly agree	Yes
2022-07-04 17:49:04	Yes	22	Male	Saudi	Dentistry	4th year	Yes	Cornea and sclera	No	13 - 24 hours	Yes	Glaucoma	No	Less than 24 hours	Donors while alive	No	No	No	Yes	No	No	No	No	No	Yes	Yes	Yes	Yes	Yes	Yes	No	No	No	Strongly agree	Strongly agree	Neutral	Neutral	Strongly agree	Neutral	Strongly agree	Neutral	Neutral	Neutral	Neutral	Yes
2022-07-04 17:57:06	Yes	21	Male	Saudi	Dentistry	3rd year	Yes	Cornea and sclera	No	13 - 24 hours	Yes	Glaucoma	No	Less than 24 hours	Donors while alive	No	No	No	Yes	No	No	No	No	No	Yes	No	Yes	Yes	Yes	Yes	No	No	No	Strongly agree	Strongly agree	Strongly agree	Strongly agree	Strongly agree	Neutral	Strongly agree	Neutral	Neutral	Neutral	Neutral	Yes
2022-07-04 21:15:11	Yes	20	Male	Saudi	Dentistry	2nd year	Yes	Retina	No	13 - 24 hours	No	Cataract	No	I don't know	Donors while alive	Yes	Yes	No	No	No	Yes	No	No	No	No	No	Yes	Yes	Yes	No	Yes		Yes	Agree	Agree	Agree	Agree	Disagree	Agree	Agree	Agree	Agree	Strongly agree	Agree	Yes
2022-07-04 21:50:48	Yes	22	Female	Saudi	Nursing	4th year	Yes	I don't know	No	13 - 24 hours	Yes	Contagious diseases	I don't know	Less than 24 hours	I don't know	No	Yes	No	No	No	Yes	Yes	No	No	Yes	No	No	No	No	No	I don't know	Yes	Yes	Strongly agree	Strongly agree	Strongly agree	Neutral	Strongly disagree	Disagree	Disagree	Disagree	Disagree	Neutral	Disagree	Maybe
2022-07-04 22:15:22	Yes	22	Male	Saudi	Dentistry	3rd year	No	Optic nerve	No	I don't know	I don't know	Cataract	No	I don't know	I don't know	No	No	No	No	No	No	No	No	No	Yes	Yes	Yes	Yes	Yes	Yes	Yes		Yes	Strongly agree	Strongly agree	Strongly agree	Strongly agree	Strongly disagree	Strongly disagree	Strongly disagree	Strongly disagree	Strongly disagree	Strongly disagree	Strongly disagree	Yes
2022-07-04 22:16:09	Yes	20	Male	Saudi	Dentistry	2nd year	No	I don't know	I don't know	I don't know	I don't know	I don't know	I don't know	I don't know	I don't know	No	No	No	No	No	No	No	No	No	Yes	Yes	Yes	Yes	Yes	Yes	No	I don't know	Yes	Neutral	Strongly disagree	Strongly disagree	Strongly disagree	Neutral	Neutral	Neutral	Neutral	Neutral	Neutral	Neutral	No
2022-07-04 23:48:40	Yes	21	Male	Saudi	Dentistry	2nd year	No	All eye parts	No	13 - 24 hours	I don't know	I don't know	I don't know	I don't know	Donors while alive and their relatives (after death)	No	No	No	No	No	No	No	No	No	No	No	Yes	Yes	Yes	No	No	No	No	Agree	Strongly disagree	Strongly disagree	Neutral	Neutral	Strongly agree	Strongly agree	Strongly agree	Strongly agree	Neutral	Strongly agree	Maybe
2022-07-05 00:20:41	Yes	21	Male	Saudi	Pharmacy	2nd year	No	All eye parts	No	I don't know	Yes	Contagious diseases	No	Less than 6 hours	Donors while alive	No	No	No	No	No	No	No	No	No	No	No	Yes	Yes	Yes	No	Yes		I don't know	Agree	Neutral	Neutral	Neutral	Neutral	Neutral	Neutral	Neutral	Agree	Agree	Agree	Yes
2022-07-05 01:24:37	Yes	19	Male	Saudi	Pharmacy	2nd year	No	I don't know	No	I don't know	Yes	Retinal diseases	No	1 month	Donors while alive and their relatives (after death)	No	No	No	No	No	No	No	No	No	Yes	No	Yes	No	Yes	Yes	Yes		No	Agree	Neutral	Neutral	Agree	Neutral	Neutral	Neutral	Strongly disagree	Strongly disagree	Agree	Strongly agree	No
2022-07-05 09:49:30	Yes	19	Male	Saudi	Dentistry	2nd year	No	Retina	Yes	I don't know	I don't know	Retinal diseases	No	I don't know	Donors while alive	No	No	No	Yes	Yes	No	Yes	Yes	Yes	No	Yes	No	Yes	No	Yes	No	Yes	Yes	Neutral	Neutral	Agree	Strongly agree	Strongly disagree	Disagree	Neutral	Neutral	Neutral	Agree	Agree	Maybe
2022-07-05 16:23:38	Yes	20	Male	Saudi	Pharmacy	2nd year	No	I don't know	No	0 - 12 hours	Yes	Contagious diseases	No	7 days	Donors while alive	No	No	No	Yes	No	No	No	Yes	Yes	Yes	Yes	Yes	Yes	No	No	No	Yes	I don't know	Agree	Agree	Neutral	Neutral	Disagree	Disagree	Neutral	Neutral	Neutral	Neutral	Neutral	Maybe
2022-07-05 16:45:40	Yes	21	Male	Saudi	Dentistry	2nd year	No	All eye parts	I don't know	0 - 12 hours	No	Retinal diseases	I don't know	I don't know	Donors while alive	No	Yes	No	No	No	No	No	No	No	No	Yes	Yes	Yes	Yes	No	Yes		No	Agree	Strongly disagree	Strongly disagree	Strongly agree	Strongly disagree	Agree	Agree	Agree	Agree	Agree	Agree	No
2022-07-05 18:08:06	Yes	22	Male	Saudi	Dentistry	4th year	No	All eye parts	Yes	I don't know	I don't know	Glaucoma	No	Less than 6 hours	Donors while alive	No	No	No	No	No	No	No	No	No	Yes	Yes	Yes	No	Yes	Yes	No	No	No	Agree	Disagree	Disagree	Neutral	Neutral	Strongly agree	Strongly agree	Strongly agree	Strongly agree	Neutral	Neutral	No
2022-07-05 18:50:44	Yes	22	Male	Saudi	Dentistry	4th year	No	Cornea and sclera	No	0 - 12 hours	No	Glaucoma	I don't know	I don't know	I don't know	No	No	No	Yes	Yes	No	No	No	No	Yes	Yes	Yes	No	No	No	No	No	Yes	Strongly agree	Neutral	Neutral	Neutral	Neutral	Neutral	Neutral	Neutral	Neutral	Strongly agree	Strongly agree	No
2022-07-05 22:54:13	Yes	20	Male	Saudi	Pharmacy	2nd year	No	All eye parts	I don't know	13 - 24 hours	No	Contagious diseases	I don't know	12 days	Donors while alive	No	No	No	No	No	No	No	No	No	No	No	Yes	Yes	Yes	Yes	Yes		I don't know	Agree	Agree	Neutral	Agree	Disagree	Disagree	Disagree	Disagree	Disagree	Agree	Agree	Yes
2022-07-05 23:07:24	Yes	23	Male	Saudi	Dentistry	3rd year	No	All eye parts	I don't know	13 - 24 hours	No	I don't know	No	I don't know	Donors friends	No	No	No	No	No	No	No	No	No	No	No	Yes	Yes	No	No	No	No	No	Strongly agree	Neutral	Neutral	Neutral	Agree	Agree	Neutral	Neutral	Neutral	Neutral	Neutral	Yes
2022-07-05 23:22:22	Yes	23	Male	Saudi	Dentistry	4th year	No	I don't know	No	13 - 24 hours	I don't know	I don't know	No	Less than 24 hours	Donors while alive	No	No	No	No	No	No	No	No	No	No	No	Yes	Yes	Yes	No	Yes		Yes	Strongly agree	Strongly agree	Strongly agree	Strongly agree	Strongly disagree	Strongly disagree	Strongly disagree	Strongly disagree	Strongly disagree	Strongly disagree	Strongly disagree	Maybe
2022-07-05 23:35:25	Yes	20	Male	Saudi	Pharmacy	2nd year	Yes	All eye parts	I don't know	13 - 24 hours	I don't know	Glaucoma	No	I don't know	I don't know	Yes	Yes	No	No	No	Yes	No	No	No	Yes	Yes	Yes	No	No	No	Yes		Yes	Strongly agree	Strongly agree	Strongly agree	Strongly agree	Neutral	Agree	Agree	Agree	Agree	Strongly agree	Strongly agree	Yes
2022-07-05 23:59:11	Yes	22	Male	Saudi	Medicine	5th year	No	Retina	I don't know	25 - 48 hours	No	Glaucoma	No	7 days	Donors while alive and their relatives (after death)	No	No	No	No	No	No	No	No	No	No	No	No	Yes	Yes	Yes	Yes		Yes	Strongly agree	Strongly agree	Strongly agree	Strongly agree	Strongly disagree	Strongly disagree	Strongly disagree	Disagree	Disagree	Neutral	Neutral	Yes
2022-07-06 01:14:21	Yes	20	Male	Saudi	Medicine	3rd year	No	All eye parts	No	I don't know	No	I don't know	No	I don't know	Donors while alive	No	No	No	No	No	No	No	No	No	No	No	Yes	Yes	Yes	Yes	No	No	No	Strongly agree	Strongly agree	Strongly agree	Strongly agree	Disagree	Disagree	Disagree	Neutral	Neutral	Neutral	Strongly agree	Yes
2022-07-06 01:45:55	Yes	20	Male	Saudi	Dentistry	2nd year	No	I don't know	No	I don't know	Yes	I don't know	No	I don't know	Donors while alive	No	No	No	No	No	No	No	No	No	Yes	Yes	Yes	Yes	Yes	Yes	No	No	No	Strongly agree	Strongly agree	Strongly agree	Neutral	Strongly agree	Neutral	Strongly agree	Neutral	Neutral	Neutral	Neutral	Yes
2022-07-06 01:47:52	Yes	21	Male	Saudi	Dentistry	3rd year	Yes	Cornea and sclera	No	13 - 24 hours	Yes	Glaucoma	Yes	Less than 24 hours	Donors while alive	No	No	No	Yes	No	No	No	No	No	Yes	Yes	Yes	Yes	Yes	Yes	No	No	No	Strongly agree	Strongly agree	Strongly agree	Neutral	Strongly agree	Neutral	Strongly agree	Neutral	Neutral	Neutral	Neutral	Yes
2022-07-06 01:49:16	Yes	22	Male	Saudi	Dentistry	4th year	Yes	All eye parts	No	25 - 48 hours	Yes	Contagious diseases	No	7 days	Donors while alive and their relatives (after death)	No	No	No	Yes	No	Yes	No	No	No	Yes	Yes	Yes	Yes	Yes	Yes	No	No	No	Strongly agree	Neutral	Neutral	Neutral	Strongly agree	Neutral	Neutral	Neutral	Neutral	Neutral	Neutral	Yes
2022-07-06 01:51:53	Yes	23	Male	Saudi	Dentistry	5th year	Yes	Cornea and sclera	No	13 - 24 hours	Yes	Glaucoma	No	Less than 24 hours	Donors while alive	No	No	No	Yes	No	No	No	No	Yes	Yes	Yes	Yes	Yes	Yes	Yes	No	No	No	Strongly agree	Neutral	Neutral	Neutral	Strongly agree	Neutral	Neutral	Neutral	Neutral	Neutral	Neutral	Yes
2022-07-06 02:58:04	Yes	23	Male	Saudi	Medicine	5th year	No	All eye parts	No	0 - 12 hours	No	Cataract	I don't know	I don't know	Donors while alive and their relatives (after death)	No	No	No	No	No	Yes	No	No	No	Yes	Yes	Yes	Yes	Yes	Yes	I don't know	I don't know	I don't know	Strongly agree	Strongly agree	Strongly agree	Strongly agree	Neutral	Neutral	Neutral	Agree	Agree	Strongly agree	Agree	Maybe
2022-07-06 02:58:54	Yes	21	Male	Saudi	Pharmacy	3rd year	Yes	Cornea and sclera	No	13 - 24 hours	Yes	Cataract	No	Less than 24 hours	Donors while alive	No	No	No	Yes	No	Yes	No	No	Yes	Yes	Yes	Yes	Yes	Yes	Yes	No	No	No	Strongly agree	Neutral	Neutral	Neutral	Strongly agree	Neutral	Neutral	Neutral	Neutral	Neutral	Neutral	Yes
2022-07-06 03:00:46	Yes	22	Male	Saudi	Dentistry	4th year	Yes	Cornea and sclera	No	25 - 48 hours	Yes	Glaucoma	Yes	7 days	Donors while alive	No	No	No	Yes	No	Yes	No	No	No	Yes	Yes	Yes	Yes	Yes	Yes	No	No	No	Strongly agree	Strongly agree	Neutral	Neutral	Strongly agree	Neutral	Strongly agree	Neutral	Neutral	Neutral	Neutral	Yes
2022-07-06 03:02:47	Yes	23	Male	Saudi	Dentistry	5th year	Yes	All eye parts	No	25 - 48 hours	Yes	Contagious diseases	Yes	1 month	Donors while alive	No	No	No	No	No	Yes	No	No	No	Yes	Yes	Yes	Yes	Yes	Yes	No	No	No	Strongly agree	Strongly agree	Strongly agree	Strongly agree	Strongly agree	Neutral	Neutral	Neutral	Neutral	Neutral	Neutral	Yes
2022-07-06 03:05:25	Yes	22	Male	Saudi	Dentistry	4th year	Yes	All eye parts	No	13 - 24 hours	Yes	Glaucoma	Yes	Less than 24 hours	Donors while alive	No	No	No	Yes	No	No	No	No	No	Yes	Yes	Yes	Yes	Yes	Yes	No	No	No	Strongly agree	Neutral	Neutral	Neutral	Strongly agree	Strongly disagree	Strongly agree	Strongly disagree	Strongly disagree	Strongly disagree	Strongly disagree	Yes
2022-07-06 14:11:55	Yes	22	Male	Non-Saudi	Medicine	4th year	No	Cornea and sclera	I don't know	I don't know	No	I don't know	I don't know	I don't know	Donors while alive and their relatives (after death)	No	Yes	No	No	No	No	No	No	No	No	No	No	No	Yes	No	I don't know	I don't know	I don't know	Agree	Agree	Neutral	Agree	Neutral	Agree	Strongly disagree	Agree	Strongly disagree	Strongly agree	Agree	No
2022-07-06 16:11:12	Yes	22	Male	Saudi	Medicine	3rd year	Yes	Optic nerve	No	I don't know	I don't know	Contagious diseases	Yes	I don't know	Donors while alive	No	Yes	No	Yes	No	Yes	No	No	No	Yes	Yes	Yes	Yes	Yes	Yes	I don't know	I don't know	I don't know	Strongly agree	Neutral	Neutral	Neutral	Strongly disagree	Disagree	Disagree	Disagree	Disagree	Agree	Strongly disagree	Maybe
2022-07-06 16:26:55	Yes	21	Male	Saudi	Pharmacy	2nd year	No	Cornea and sclera	No	13 - 24 hours	I don't know	I don't know	No	I don't know	Donors while alive and their relatives (after death)	No	No	No	No	No	No	No	No	No	No	No	Yes	Yes	Yes	No	Yes		Yes	Strongly agree	Strongly agree	Strongly agree	Strongly agree	Disagree	Disagree	Disagree	Agree	Agree	Agree	Strongly agree	Yes
2022-07-06 16:36:48	Yes	21	Male	Saudi	Dentistry	3rd year	No	Cornea and sclera	I don't know	I don't know	Yes	Cataract	I don't know	12 days	I don't know	No	No	No	No	No	No	No	No	No	Yes	No	No	No	Yes	Yes	Yes		I don't know	Strongly agree	Strongly agree	Strongly disagree	Strongly agree	Strongly disagree	Strongly agree	Strongly agree	Strongly agree	Strongly agree	Strongly agree	Strongly agree	Yes
2022-07-06 16:41:09	Yes	21	Female	Saudi	Dentistry	4th year	No	I don't know	I don't know	I don't know	I don't know	I don't know	I don't know	I don't know	I don't know	Yes	Yes	No	Yes	Yes	No	No	Yes	Yes	Yes	No	Yes	Yes	Yes	Yes	Yes		Yes	Neutral	Neutral	Strongly agree	Neutral	Strongly agree	Agree	Agree	Agree	Agree	Strongly agree	Strongly agree	Yes
2022-07-06 17:19:26	Yes	22	Male	Saudi	Medicine	5th year	No	I don't know	No	13 - 24 hours	I don't know	Contagious diseases	No	Less than 24 hours	Donors relatives	No	No	No	No	No	No	No	No	No	No	No	Yes	Yes	Yes	No	Yes		Yes	Strongly agree	Strongly agree	Strongly disagree	Strongly agree	Strongly disagree	Neutral	Neutral	Neutral	Neutral	Agree	Agree	Maybe
2022-07-06 17:32:48	Yes	19	Male	Saudi	Dentistry	2nd year	No	All eye parts	No	I don't know	No	Retinal diseases	No	Less than 6 hours	Donors while alive and their relatives (after death)	No	No	No	No	No	No	No	No	No	No	Yes	Yes	No	Yes	No	Yes		I don't know	Agree	Neutral	Neutral	Neutral	Disagree	Agree	Neutral	Strongly agree	Agree	Agree	Agree	Yes
2022-07-06 20:59:45	Yes	20	Male	Saudi	Pharmacy	2nd year	No	All eye parts	I don't know	25 - 48 hours	No	Contagious diseases	No	Less than 6 hours	Donors while alive and their relatives (after death)	No	No	No	No	No	No	No	No	No	No	No	Yes	Yes	Yes	No	Yes		No	Strongly agree	Neutral	Strongly agree	Neutral	Disagree	Agree	Disagree	Disagree	Disagree	Agree	Agree	Yes
2022-07-06 21:21:35	Yes	21	Male	Saudi	Dentistry	2nd year	Yes	Cornea and sclera	I don't know	I don't know	No	Contagious diseases	I don't know	I don't know	Donors while alive	No	Yes	No	No	No	Yes	No	No	No	Yes	No	Yes	Yes	Yes	No	Yes		No	Strongly agree	Neutral	Neutral	Neutral	Strongly disagree	Strongly disagree	Neutral	Neutral	Neutral	Neutral	Neutral	Maybe
2022-07-06 22:51:33	Yes	21	Male	Saudi	Pharmacy	4th year	No	Retina	No	0 - 12 hours	No	I don't know	Yes	12 days	I don't know	No	No	No	No	No	No	No	No	No	No	No	No	Yes	Yes	No	Yes		No	Agree	Neutral	Neutral	Neutral	Disagree	Disagree	Neutral	Neutral	Neutral	Neutral	Neutral	Yes
2022-07-07 00:49:07	Yes	20	Male	Saudi	Dentistry	2nd year	No	All eye parts	I don't know	13 - 24 hours	No	I don't know	I don't know	7 days	I don't know	No	No	No	No	No	No	No	No	No	Yes	Yes	Yes	Yes	Yes	Yes	I don't know	Yes	I don't know	Strongly agree	Strongly agree	Strongly agree	Strongly agree	Strongly disagree	Strongly disagree	Strongly disagree	Strongly disagree	Strongly agree	Strongly agree	Strongly agree	Yes
2022-07-07 01:15:39	Yes	22	Male	Saudi	Dentistry	4th year	No	All eye parts	I don't know	I don't know	No	Glaucoma	No	Less than 24 hours	I don't know	No	No	No	No	No	No	No	No	No	No	Yes	Yes	Yes	Yes	Yes	I don't know	Yes	No	Strongly agree	Strongly agree	Strongly agree	Strongly agree	Disagree	Disagree	Disagree	Disagree	Strongly agree	Strongly agree	Strongly agree	Maybe
2022-07-07 02:38:04	Yes	20	Female	Saudi	Nursing	2nd year	No	Cornea and sclera	I don't know	25 - 48 hours	I don't know	I don't know	No	I don't know	Donors while alive and their relatives (after death)	No	No	No	No	No	No	No	No	No	No	Yes	Yes	No	Yes	No	Yes		I don't know	Strongly agree	Strongly agree	Strongly disagree	Strongly agree	Strongly disagree	Strongly disagree	Strongly disagree	Strongly disagree	Strongly disagree	Agree	Agree	Maybe
2022-07-07 10:44:56	Yes	22	Male	Saudi	Dentistry	5th year	No	I don't know	No	25 - 48 hours	I don't know	Cataract	I don't know	12 days	Donors while alive	No	No	No	No	No	No	No	No	No	No	No	Yes	No	Yes	No	Yes		I don't know	Strongly agree	Strongly disagree	Strongly disagree	Strongly agree	Strongly disagree	Disagree	Disagree	Disagree	Disagree	Strongly agree	Strongly agree	Yes
2022-07-07 10:46:40	Yes	22	Male	Saudi	Dentistry	5th year	No	All eye parts	Yes	0 - 12 hours	Yes	I don't know	Yes	Less than 6 hours	Donors while alive	No	Yes	No	No	No	No	No	No	No	No	No	No	No	Yes	No	Yes		I don't know	Strongly agree	Strongly agree	Neutral	Strongly agree	Neutral	Strongly agree	Strongly agree	Strongly agree	Strongly disagree	Strongly agree	Strongly agree	Yes
2022-07-07 10:48:13	Yes	23	Male	Saudi	Dentistry	5th year	No	Cornea and sclera	Yes	13 - 24 hours	I don't know	I don't know	No	12 days	Donors while alive	No	No	No	No	No	No	No	No	No	No	No	No	Yes	Yes	No	No	No	No	Strongly agree	Strongly disagree	Strongly disagree	Neutral	Disagree	Strongly agree	Strongly agree	Strongly agree	Strongly agree	Strongly agree	Strongly disagree	Yes
2022-07-07 13:24:11	Yes	20	Male	Saudi	Dentistry	3rd year	No	All eye parts	No	I don't know	No	Glaucoma	No	I don't know	Donors while alive and their relatives (after death)	No	No	No	No	No	No	No	No	No	No	No	No	Yes	Yes	No	I don't know	I don't know	Yes	Strongly agree	Strongly agree	Neutral	Neutral	Disagree	Disagree	Neutral	Neutral	Agree	Agree	Agree	Maybe
2022-07-07 13:51:45	Yes	20	Male	Saudi	Pharmacy	3rd year	No	Retina	No	I don't know	I don't know	Retinal diseases	I don't know	Less than 6 hours	I don't know	No	Yes	No	No	No	No	No	No	No	No	No	No	Yes	Yes	Yes	No	No	I don't know	Neutral	Neutral	Neutral	Neutral	Disagree	Disagree	Neutral	Neutral	Neutral	Agree	Agree	Yes
2022-07-07 17:39:54	Yes	20	Male	Saudi	Dentistry	2nd year	No	Cornea and sclera	No	0 - 12 hours	No	I don't know	No	I don't know	Donors while alive	No	No	No	No	No	No	No	No	No	No	No	No	Yes	Yes	No	Yes		I don't know	Strongly agree	Strongly agree	Strongly agree	Strongly agree	Neutral	Neutral	Neutral	Agree	Agree	Agree	Agree	Yes
2022-07-07 17:55:37	Yes	23	Male	Saudi	Pharmacy	4th year	Yes	I don't know	No	0 - 12 hours	Yes	Retinal diseases	Yes	I don't know	Donors while alive	No	No	No	No	Yes	Yes	No	No	No	Yes	No	No	No	Yes	Yes	No	No	No	Disagree	Neutral	Agree	Agree	Strongly agree	Strongly agree	Strongly agree	Neutral	Neutral	Strongly agree	Strongly agree	Maybe
2022-07-07 17:59:27	Yes	21	Female	Saudi	Nursing	3rd year	No	I don't know	I don't know	I don't know	I don't know	I don't know	I don't know	I don't know	I don't know	No	No	No	No	No	No	No	No	No	Yes	Yes	No	No	Yes	Yes	No	No	No	Neutral	Disagree	Strongly agree	Neutral	Strongly agree	Neutral	Strongly agree	Neutral	Neutral	Strongly agree	Neutral	Maybe
2022-07-07 18:02:58	Yes	21	Male	Saudi	Medicine	3rd year	No	I don't know	No	0 - 12 hours	I don't know	Retinal diseases	Yes	Less than 6 hours	Donors while alive	No	No	No	No	Yes	Yes	No	No	No	Yes	No	No	No	Yes	No	No	No	No	Neutral	Agree	Neutral	Disagree	Agree	Neutral	Agree	Strongly agree	Neutral	Neutral	Agree	No
2022-07-07 20:31:23	Yes	20	Male	Saudi	Dentistry	2nd year	No	All eye parts	I don't know	I don't know	Yes	I don't know	No	Less than 6 hours	I don't know	Yes	No	No	No	No	No	No	No	No	No	No	No	Yes	Yes	No	I don't know	Yes	No	Strongly agree	Neutral	Neutral	Neutral	Disagree	Neutral	Neutral	Neutral	Neutral	Agree	Neutral	Yes
2022-07-07 21:12:34	Yes	21	Female	Saudi	Nursing	2nd year	No	All eye parts	I don't know	25 - 48 hours	I don't know	Retinal diseases	No	12 days	Donors while alive and their relatives (after death)	No	No	No	No	No	No	No	No	No	No	No	Yes	Yes	Yes	No	I don't know	I don't know	I don't know	Strongly agree	Disagree	Disagree	Neutral	Disagree	Disagree	Disagree	Neutral	Neutral	Neutral	Neutral	Yes
2022-07-07 22:25:26	Yes	20	Female	Saudi	Nursing	6th year	No	All eye parts	I don't know	0 - 12 hours	No	Glaucoma	I don't know	12 days	I don't know	No	No	No	No	No	No	No	No	No	Yes	Yes	Yes	Yes	Yes	Yes	No	I don't know	I don't know	Strongly agree	Strongly disagree	Strongly disagree	Neutral	Agree	Neutral	Neutral	Neutral	Neutral	Strongly agree	Strongly agree	Yes
2022-07-07 23:21:20	Yes	25	Male	Saudi	Medicine	6th year	No	All eye parts	No	I don't know	No	Glaucoma	I don't know	I don't know	I don't know	No	No	No	No	No	No	No	No	No	No	No	No	No	Yes	No	Yes		No	Strongly agree	Strongly agree	Agree	Disagree	Disagree	Neutral	Agree	Agree	Neutral	Strongly agree	Neutral	Yes
2022-07-07 23:43:22	Yes	20	Female	Saudi	Nursing	2nd year	No	All eye parts	No	25 - 48 hours	Yes	Glaucoma	No	Less than 24 hours	Donors while alive and their relatives (after death)	No	No	No	No	No	No	No	No	No	Yes	Yes	Yes	Yes	Yes	Yes	I don't know	Yes	I don't know	Strongly agree	Strongly agree	Neutral	Strongly agree	Disagree	Disagree	Agree	Agree	Agree	Strongly agree	Strongly agree	Yes
2022-07-08 00:56:25	Yes	20	Male	Saudi	Dentistry	2nd year	No	All eye parts	No	13 - 24 hours	I don't know	Retinal diseases	Yes	Less than 6 hours	Donors while alive	No	No	No	No	Yes	No	No	No	No	No	No	Yes	No	Yes	No	Yes		I don't know	Agree	Agree	Agree	Agree	Disagree	Disagree	Neutral	Neutral	Strongly agree	Agree	Agree	Yes
2022-07-08 03:18:37	Yes	20	Female	Saudi	Nursing	2nd year	No	All eye parts	No	I don't know	I don't know	I don't know	No	I don't know	I don't know	No	No	No	No	No	No	No	No	No	Yes	Yes	Yes	Yes	Yes	Yes	I don't know	No	Yes	Strongly agree	Strongly agree	Strongly agree	Strongly agree	Neutral	Neutral	Agree	Neutral	Strongly agree	Strongly agree	Neutral	Yes
2022-07-08 04:02:12	Yes	21	Female	Saudi	Nursing	2nd year	No	I don't know	No	25 - 48 hours	I don't know	Contagious diseases	No	Less than 6 hours	Donors while alive	No	No	No	No	No	No	No	No	No	Yes	No	Yes	Yes	Yes	Yes	Yes		I don't know	Strongly agree	Disagree	Disagree	Neutral	Disagree	Disagree	Disagree	Disagree	Disagree	Strongly agree	Strongly agree	Yes
2022-07-08 09:05:40	Yes	21	Male	Saudi	Dentistry	3rd year	Yes	All eye parts	No	13 - 24 hours	Yes	Cataract	Yes	Less than 24 hours	Donors while alive	No	No	No	Yes	No	No	No	No	No	Yes	Yes	Yes	Yes	Yes	Yes	No	No	No	Strongly agree	Strongly agree	Strongly disagree	Strongly disagree	Strongly agree	Strongly disagree	Strongly agree	Strongly disagree	Strongly disagree	Strongly disagree	Strongly disagree	Yes
2022-07-08 09:11:04	Yes	22	Male	Saudi	Dentistry	4th year	Yes	Cornea and sclera	No	25 - 48 hours	Yes	Retinal diseases	Yes	Less than 24 hours	Donors while alive	No	No	No	Yes	No	No	No	No	No	Yes	Yes	Yes	Yes	Yes	Yes	No	No	No	Strongly agree	Neutral	Neutral	Neutral	Strongly agree	Neutral	Neutral	Neutral	Neutral	Neutral	Neutral	Yes
2022-07-08 09:12:48	Yes	23	Male	Saudi	Dentistry	5th year	Yes	Cornea and sclera	No	0 - 12 hours	Yes	Glaucoma	Yes	7 days	Donors while alive	No	No	No	Yes	No	No	No	No	No	Yes	Yes	Yes	Yes	Yes	Yes	No	No	No	Strongly agree	Neutral	Neutral	Neutral	Strongly agree	Strongly disagree	Strongly agree	Strongly disagree	Strongly disagree	Strongly disagree	Strongly disagree	Yes
2022-07-08 09:38:07	Yes	20	Female	Saudi	Nursing	2nd year	No	All eye parts	I don't know	0 - 12 hours	I don't know	Cataract	Yes	Less than 6 hours	Donors while alive and their relatives (after death)	No	Yes	No	No	No	Yes	No	No	No	Yes	Yes	Yes	Yes	Yes	No	Yes		Yes	Agree	Neutral	Neutral	Neutral	Disagree	Neutral	Neutral	Agree	Neutral	Agree	Agree	Maybe
2022-07-08 10:54:11	Yes	20	Male	Saudi	Dentistry	3rd year	No	All eye parts	No	25 - 48 hours	I don't know	Cataract	No	7 days	Donors while alive and their relatives (after death)	No	No	No	No	No	No	No	No	No	No	No	Yes	Yes	Yes	No	No	No	I don't know	Strongly agree	Strongly agree	Neutral	Neutral	Disagree	Disagree	Neutral	Neutral	Agree	Agree	Agree	Yes
2022-07-08 11:39:32	Yes	20	Male	Saudi	Dentistry	2nd year	No	All eye parts	I don't know	0 - 12 hours	Yes	Glaucoma	Yes	I don't know	I don't know	No	No	No	No	No	No	No	No	No	No	No	Yes	Yes	Yes	Yes	I don't know	Yes	I don't know	Strongly agree	Neutral	Neutral	Neutral	Disagree	Disagree	Neutral	Neutral	Neutral	Neutral	Strongly agree	Yes
2022-07-08 11:58:52	Yes	20	Male	Saudi	Dentistry	2nd year	No	All eye parts	No	I don't know	No	Retinal diseases	No	Less than 6 hours	Donors while alive and their relatives (after death)	No	No	No	No	No	No	No	No	No	No	Yes	Yes	No	Yes	No	No	No	No	Strongly agree	Disagree	Disagree	Neutral	Disagree	Agree	Agree	Agree	Agree	Strongly agree	Strongly agree	Yes
2022-07-08 12:37:30	Yes	20	Female	Saudi	Nursing	2nd year	No	Cornea and sclera	I don't know	13 - 24 hours	I don't know	I don't know	I don't know	I don't know	Donors while alive	No	No	No	No	No	No	No	No	No	No	No	Yes	Yes	Yes	No	Yes		Yes	Strongly agree	Neutral	Neutral	Neutral	Disagree	Disagree	Disagree	Agree	Agree	Agree	Agree	Yes
2022-07-08 13:43:54	Yes	20	Male	Saudi	Medicine	2nd year	No	All eye parts	No	I don't know	No	Cataract	I don't know	1 month	I don't know	No	No	No	No	No	No	No	No	No	No	Yes	Yes	No	Yes	Yes	No	Yes	I don't know	Strongly agree	Strongly agree	Strongly agree	Strongly agree	Disagree	Disagree	Agree	Agree	Agree	Strongly agree	Strongly agree	Yes
2022-07-08 14:31:17	Yes	20	Female	Saudi	Nursing	2nd year	No	All eye parts	I don't know	I don't know	No	Retinal diseases	No	I don't know	Donors while alive	No	No	No	No	No	No	No	No	No	No	No	Yes	No	Yes	No	No	I don't know	No	Strongly agree	Strongly agree	Strongly agree	Strongly agree	Disagree	Disagree	Disagree	Strongly agree	Strongly agree	Strongly agree	Strongly agree	Maybe
2022-07-08 15:00:05	Yes	20	Female	Saudi	Nursing	2nd year	No	All eye parts	No	I don't know	No	Retinal diseases	Yes	I don't know	Donors while alive	No	Yes	No	No	No	No	No	No	No	No	No	Yes	Yes	Yes	No	Yes		I don't know	Strongly agree	Neutral	Neutral	Neutral	Disagree	Neutral	Disagree	Neutral	Agree	Neutral	Agree	Yes
2022-07-08 15:01:53	Yes	21	Female	Saudi	Nursing	2nd year	No	Cornea and sclera	I don't know	0 - 12 hours	I don't know	Cataract	No	I don't know	Donors while alive and their relatives (after death)	No	No	No	No	No	Yes	No	No	No	Yes	Yes	Yes	Yes	Yes	Yes	I don't know	I don't know	I don't know	Strongly agree	Disagree	Disagree	Strongly agree	Disagree	Neutral	Neutral	Neutral	Neutral	Strongly agree	Strongly agree	Maybe
2022-07-08 16:02:52	Yes	20	Female	Saudi	Nursing	2nd year	No	All eye parts	No	I don't know	I don't know	Retinal diseases	No	7 days	Donors while alive and their relatives (after death)	No	No	No	Yes	No	No	No	No	No	Yes	Yes	Yes	Yes	Yes	Yes	Yes		Yes	Strongly agree	Strongly agree	Disagree	Neutral	Neutral	Neutral	Agree	Agree	Agree	Strongly agree	Strongly agree	Maybe
2022-07-08 17:31:20	Yes	20	Female	Saudi	Nursing	2nd year	No	Retina	No	I don't know	No	Glaucoma	No	Less than 6 hours	Donors while alive and their relatives (after death)	No	No	No	No	No	No	No	No	No	No	Yes	No	No	Yes	Yes	Yes		Yes	Agree	Agree	Neutral	Neutral	Disagree	Neutral	Neutral	Agree	Agree	Agree	Strongly agree	Maybe
2022-07-08 17:49:21	Yes	21	Male	Saudi	Pharmacy	2nd year	No	Optic nerve	No	25 - 48 hours	Yes	Cataract	I don't know	Less than 6 hours	Donors while alive	No	Yes	No	Yes	Yes	Yes	No	No	No	Yes	Yes	Yes	Yes	Yes	Yes	I don't know	I don't know	I don't know	Strongly agree	Disagree	Strongly disagree	Neutral	Disagree	Agree	Disagree	Agree	Agree	Strongly agree	Agree	Maybe
2022-07-08 18:24:38	Yes	20	Female	Saudi	Nursing	2nd year	No	All eye parts	No	I don't know	No	Glaucoma	No	Less than 24 hours	Donors while alive and their relatives (after death)	No	No	No	No	No	No	No	No	No	Yes	Yes	Yes	Yes	Yes	Yes	I don't know	Yes	No	Strongly agree	Strongly agree	Neutral	Neutral	Strongly disagree	Strongly disagree	Strongly disagree	Strongly disagree	Strongly agree	Strongly agree	Strongly agree	No
2022-07-08 19:07:54	Yes	22	Female	Saudi	Nursing	3rd year	No	All eye parts	Yes	I don't know	Yes	Retinal diseases	I don't know	Less than 6 hours	Donors while alive	Yes	Yes	No	No	No	No	No	No	No	No	No	Yes	Yes	Yes	No	I don't know	Yes	I don't know	Strongly agree	Strongly agree	Neutral	Neutral	Disagree	Neutral	Neutral	Strongly agree	Agree	Strongly agree	Agree	Yes
2022-07-08 23:52:18	Yes	21	Female	Saudi	Nursing	2nd year	Yes	All eye parts	I don't know	25 - 48 hours	No	Contagious diseases	Yes	I don't know	Donors while alive	Yes	Yes	No	No	No	Yes	No	Yes	No	Yes	Yes	Yes	Yes	Yes	No	No	I don't know	I don't know	Strongly agree	Disagree	Disagree	Disagree	Disagree	Disagree	Disagree	Strongly agree	Strongly agree	Strongly disagree	Strongly agree	Yes
2022-07-09 01:06:58	Yes	20	Male	Saudi	Pharmacy	2nd year	No	I don't know	Yes	25 - 48 hours	I don't know	Cataract	No	12 days	Donors while alive and their relatives (after death)	No	No	No	No	No	No	No	No	No	No	No	Yes	No	Yes	No	No	No	I don't know	Agree	Agree	Agree	Agree	Neutral	Strongly agree	Neutral	Strongly agree	Strongly agree	Strongly agree	Agree	Yes
2022-07-09 02:00:14	Yes	21	Male	Saudi	Pharmacy	4th year	Yes	Retina	No	13 - 24 hours	No	Retinal diseases	No	Less than 24 hours	Donors while alive and their relatives (after death)	No	No	No	Yes	Yes	Yes	No	No	No	Yes	Yes	Yes	Yes	Yes	Yes	No	Yes	I don't know	Strongly agree	Strongly agree	Strongly agree	Strongly agree	Disagree	Disagree	Disagree	Disagree	Neutral	Agree	Neutral	Yes
2022-07-09 02:45:34	Yes	20	Female	Saudi	Nursing	3rd year	No	Optic nerve	Yes	0 - 12 hours	Yes	Cataract	No	Less than 6 hours	Donors while alive	No	Yes	No	No	No	No	No	No	No	No	No	No	No	Yes	No	Yes		Yes	Strongly agree	Strongly agree	Strongly agree	Strongly agree	Disagree	Disagree	Neutral	Neutral	Neutral	Agree	Neutral	Yes
2022-07-09 03:18:14	Yes	20	Male	Saudi	Dentistry	2nd year	No	All eye parts	I don't know	I don't know	Yes	Cataract	No	Less than 6 hours	Donors while alive	Yes	Yes	No	No	No	No	No	No	No	No	No	Yes	Yes	Yes	Yes	Yes		No	Strongly agree	Neutral	Neutral	Strongly agree	Neutral	Disagree	Disagree	Disagree	Disagree	Strongly agree	Strongly disagree	Yes
2022-07-09 03:47:19	Yes	20	Male	Saudi	Dentistry	2nd year	No	All eye parts	I don't know	13 - 24 hours	No	Retinal diseases	No	Less than 24 hours	Donors while alive	No	No	No	Yes	No	Yes	No	No	No	Yes	Yes	Yes	Yes	Yes	Yes	No	I don't know	No	Strongly agree	Strongly agree	Strongly agree	Strongly agree	Neutral	Neutral	Disagree	Strongly agree	Strongly agree	Strongly agree	Strongly agree	Yes
2022-07-09 04:02:30	Yes	20	Male	Saudi	Dentistry	3rd year	No	All eye parts	I don't know	0 - 12 hours	Yes	Glaucoma	No	Less than 24 hours	Donors while alive and their relatives (after death)	No	Yes	No	No	No	No	No	No	No	Yes	No	No	Yes	Yes	No	Yes		Yes	Strongly agree	Strongly agree	Neutral	Strongly agree	Neutral	Agree	Agree	Agree	Agree	Agree	Agree	Yes
2022-07-09 04:50:51	Yes	21	Male	Saudi	Dentistry	4th year	No	All eye parts	I don't know	0 - 12 hours	No	Contagious diseases	I don't know	Less than 6 hours	Donors while alive	No	No	No	No	Yes	No	No	No	No	Yes	Yes	Yes	No	Yes	No	Yes		Yes	Strongly agree	Strongly disagree	Strongly agree	Neutral	Neutral	Agree	Strongly disagree	Agree	Agree	Agree	Agree	Yes
2022-07-09 05:45:37	Yes	21	Male	Saudi	Dentistry	4th year	Yes	Cornea and sclera	I don't know	0 - 12 hours	No	Cataract	No	12 days	Donors while alive and their relatives (after death)	No	No	No	Yes	No	Yes	No	No	No	Yes	Yes	Yes	Yes	No	No	I don't know	Yes	No	Strongly agree	Disagree	Disagree	Neutral	Neutral	Agree	Agree	Agree	Strongly agree	Strongly agree	Strongly agree	Yes
2022-07-09 06:14:34	Yes	20	Male	Saudi	Dentistry	2nd year	No	All eye parts	I don't know	13 - 24 hours	No	Retinal diseases	Yes	Less than 6 hours	Donors while alive	No	No	No	No	No	No	No	No	No	No	Yes	No	Yes	No	No	Yes		I don't know	Strongly agree	Strongly agree	Strongly agree	Strongly agree	Strongly disagree	Strongly disagree	Strongly disagree	Strongly disagree	Neutral	Strongly agree	Disagree	Yes
2022-07-09 06:32:50	Yes	20	Male	Saudi	Dentistry	2nd year	No	All eye parts	No	0 - 12 hours	I don't know	Retinal diseases	Yes	Less than 6 hours	I don't know	No	No	No	No	No	No	No	No	No	Yes	Yes	No	No	Yes	Yes	No	No	No	Agree	Strongly disagree	Strongly agree	Neutral	Disagree	Agree	Agree	Agree	Strongly disagree	Neutral	Neutral	No
2022-07-09 12:01:42	Yes	22	Male	Saudi	Medicine	5th year	No	Optic nerve	No	13 - 24 hours	No	Glaucoma	No	I don't know	I don't know	No	No	No	No	No	No	No	No	No	Yes	Yes	Yes	Yes	Yes	Yes	Yes		Yes	Strongly agree	Strongly agree	Strongly agree	Strongly agree	Disagree	Disagree	Neutral	Neutral	Neutral	Strongly agree	Neutral	Yes
2022-07-09 13:25:53	Yes	25	Male	Saudi	Medicine	6th year	No	All eye parts	No	0 - 12 hours	Yes	Retinal diseases	Yes	Less than 6 hours	Donors while alive and their relatives (after death)	No	No	No	No	No	No	No	No	No	Yes	Yes	Yes	No	Yes	Yes	Yes		No	Strongly agree	Strongly agree	Agree	Strongly agree	Disagree	Neutral	Neutral	Agree	Agree	Strongly agree	Neutral	Yes
2022-07-09 14:11:47	Yes	20	Female	Saudi	Nursing	2nd year	No	All eye parts	Yes	I don't know	No	Retinal diseases	No	Less than 6 hours	Donors while alive	No	No	No	No	No	No	No	No	No	No	No	No	Yes	Yes	No	I don't know	Yes	No	Strongly agree	Neutral	Neutral	Neutral	Disagree	Agree	Disagree	Agree	Agree	Agree	Agree	Yes
2022-07-09 14:55:08	Yes	22	Male	Saudi	Dentistry	4th year	No	Cornea and sclera	No	I don't know	Yes	Retinal diseases	No	I don't know	Donors while alive	No	No	No	No	No	No	No	No	No	No	No	No	Yes	Yes	No	Yes		Yes	Strongly agree	Strongly agree	Neutral	Neutral	Disagree	Disagree	Neutral	Neutral	Neutral	Strongly agree	Neutral	Yes
2022-07-09 15:08:00	Yes	21	Male	Saudi	Dentistry	3rd year	Yes	Cornea and sclera	No	13 - 24 hours	Yes	Glaucoma	No	7 days	Donors while alive	No	No	No	Yes	No	No	No	No	No	Yes	Yes	Yes	Yes	Yes	Yes	No	No	No	Strongly agree	Strongly agree	Agree	Neutral	Strongly agree	Neutral	Strongly agree	Neutral	Neutral	Neutral	Neutral	Yes
2022-07-09 15:09:56	Yes	22	Male	Saudi	Dentistry	4th year	Yes	Cornea and sclera	No	13 - 24 hours	Yes	Glaucoma	No	12 days	Donors while alive	No	No	No	Yes	No	No	No	No	No	Yes	Yes	Yes	Yes	Yes	Yes	No	No	No	Strongly agree	Strongly agree	Neutral	Neutral	Strongly agree	Neutral	Neutral	Neutral	Neutral	Neutral	Neutral	Yes
2022-07-09 15:10:39	Yes	20	Female	Saudi	Nursing	2nd year	No	All eye parts	No	0 - 12 hours	Yes	Contagious diseases	No	12 days	Donors while alive and their relatives (after death)	No	No	No	No	No	No	No	No	No	Yes	Yes	Yes	Yes	Yes	Yes	Yes		Yes	Strongly agree	Neutral	Neutral	Strongly agree	Disagree	Agree	Agree	Strongly agree	Strongly agree	Strongly agree	Strongly agree	Yes
2022-07-09 15:11:51	Yes	23	Male	Saudi	Dentistry	5th year	Yes	Cornea and sclera	No	25 - 48 hours	Yes	Glaucoma	No	7 days	Donors while alive	No	No	No	Yes	No	No	No	No	No	Yes	Yes	Yes	Yes	Yes	Yes	No	No	No	Strongly agree	Strongly agree	Neutral	Neutral	Strongly agree	Neutral	Strongly agree	Neutral	Neutral	Neutral	Neutral	Yes
2022-07-09 16:56:49	Yes	20	Female	Saudi	Nursing	2nd year	No	All eye parts	Yes	25 - 48 hours	I don't know	Contagious diseases	No	I don't know	Donors while alive	No	No	No	No	No	No	No	No	No	No	No	No	No	Yes	No	Yes		Yes	Strongly agree	Disagree	Strongly agree	Neutral	Neutral	Agree	Agree	Agree	Disagree	Agree	Agree	Yes
2022-07-09 17:00:41	Yes	21	Male	Saudi	Dentistry	3rd year	Yes	Cornea and sclera	No	25 - 48 hours	Yes	Glaucoma	Yes	Less than 24 hours	Donors while alive	No	No	No	Yes	No	Yes	No	No	No	Yes	Yes	Yes	Yes	Yes	Yes	No	No	No	Strongly agree	Strongly agree	Neutral	Neutral	Strongly agree	Strongly disagree	Strongly agree	Strongly disagree	Strongly disagree	Strongly disagree	Strongly disagree	Yes
2022-07-09 17:02:55	Yes	22	Male	Saudi	Dentistry	4th year	Yes	Cornea and sclera	No	13 - 24 hours	Yes	Cataract	No	7 days	Donors while alive	No	No	No	Yes	Yes	No	No	No	No	Yes	Yes	Yes	Yes	Yes	Yes	No	No	No	Agree	Neutral	Neutral	Neutral	Strongly agree	Neutral	Neutral	Neutral	Neutral	Neutral	Neutral	Yes
2022-07-09 17:04:20	Yes	23	Male	Saudi	Dentistry	5th year	Yes	All eye parts	No	25 - 48 hours	Yes	Contagious diseases	Yes	Less than 24 hours	Donors while alive	No	No	No	Yes	Yes	No	No	No	No	Yes	Yes	Yes	Yes	Yes	Yes	No	No	No	Strongly agree	Neutral	Neutral	Neutral	Strongly agree	Neutral	Neutral	Neutral	Neutral	Neutral	Neutral	Yes
2022-07-09 17:22:18	Yes	20	Male	Saudi	Pharmacy	2nd year	No	All eye parts	Yes	I don't know	No	Retinal diseases	No	7 days	Donors while alive	No	No	No	No	No	No	No	No	No	No	No	Yes	Yes	Yes	No	Yes		No	Strongly agree	Strongly agree	Neutral	Neutral	Disagree	Disagree	Disagree	Disagree	Strongly agree	Strongly agree	Strongly agree	Yes
2022-07-09 17:32:08	Yes	20	Male	Saudi	Dentistry	2nd year	No	All eye parts	No	25 - 48 hours	No	Retinal diseases	No	Less than 6 hours	Donors while alive	No	No	No	No	No	No	No	No	No	No	No	Yes	No	Yes	Yes	Yes		Yes	Agree	Neutral	Strongly agree	Neutral	Neutral	Neutral	Neutral	Agree	Agree	Agree	Agree	Yes
2022-07-09 18:07:23	Yes	20	Female	Saudi	Nursing	2nd year	No	Optic nerve	I don't know	0 - 12 hours	No	Glaucoma	No	1 month	Donors while alive and their relatives (after death)	No	No	No	No	No	No	No	No	No	No	No	No	Yes	Yes	No	No	No	No	Strongly agree	Neutral	Neutral	Neutral	Disagree	Disagree	Disagree	Agree	Agree	Agree	Agree	Yes
2022-07-09 19:46:10	Yes	20	Male	Saudi	Dentistry	3rd year	No	All eye parts	No	I don't know	No	I don't know	I don't know	Less than 6 hours	Donors while alive	No	No	No	No	No	No	No	No	No	No	No	No	Yes	Yes	No	Yes		I don't know	Strongly agree	Strongly agree	Strongly agree	Strongly agree	Neutral	Neutral	Agree	Agree	Agree	Agree	Strongly agree	Yes
2022-07-09 20:06:20	Yes	20	Male	Saudi	Dentistry	2nd year	No	All eye parts	I don't know	I don't know	Yes	Glaucoma	No	Less than 6 hours	Donors while alive and their relatives (after death)	No	Yes	No	No	No	No	No	No	No	Yes	Yes	Yes	Yes	No	No	Yes		I don't know	Strongly agree	Neutral	Neutral	Neutral	Agree	Neutral	Neutral	Agree	Agree	Agree	Agree	Yes
2022-07-09 20:10:06	Yes	21	Male	Saudi	Dentistry	3rd year	Yes	Cornea and sclera	No	13 - 24 hours	Yes	Glaucoma	No	Less than 24 hours	Donors while alive	No	No	No	Yes	No	No	No	No	No	Yes	Yes	Yes	Yes	Yes	Yes	No	No	No	Strongly agree	Neutral	Neutral	Neutral	Strongly agree	Neutral	Neutral	Neutral	Neutral	Neutral	Neutral	Yes
2022-07-09 20:11:46	Yes	22	Male	Saudi	Dentistry	4th year	Yes	Cornea and sclera	No	13 - 24 hours	Yes	Glaucoma	Yes	12 days	Donors while alive	No	No	No	Yes	Yes	Yes	No	No	No	Yes	Yes	Yes	Yes	Yes	Yes	No	No	No	Strongly agree	Neutral	Neutral	Neutral	Strongly agree	Neutral	Strongly agree	Neutral	Neutral	Neutral	Neutral	Yes
2022-07-09 20:13:55	Yes	23	Male	Saudi	Dentistry	5th year	Yes	Cornea and sclera	No	25 - 48 hours	Yes	Contagious diseases	No	1 month	Donors while alive	No	No	No	Yes	No	Yes	No	No	No	Yes	Yes	Yes	Yes	Yes	Yes	No	No	No	Strongly agree	Strongly agree	Strongly agree	Neutral	Strongly agree	Neutral	Strongly agree	Neutral	Neutral	Neutral	Neutral	Yes
2022-07-09 20:40:15	Yes	20	Female	Saudi	Nursing	2nd year	No	All eye parts	I don't know	0 - 12 hours	No	I don't know	Yes	Less than 6 hours	I don't know	Yes	Yes	No	No	No	No	No	No	No	No	Yes	No	Yes	Yes	Yes	I don't know	I don't know	I don't know	Strongly agree	Neutral	Neutral	Neutral	Neutral	Neutral	Neutral	Strongly agree	Neutral	Strongly agree	Neutral	Yes
2022-07-09 21:03:39	Yes	20	Male	Saudi	Pharmacy	2nd year	No	Optic nerve	No	I don't know	No	Glaucoma	I don't know	Less than 24 hours	Donors while alive	No	No	No	No	Yes	No	No	No	No	Yes	Yes	Yes	Yes	Yes	Yes	Yes		Yes	Strongly agree	Strongly agree	Strongly agree	Strongly agree	Strongly disagree	Strongly disagree	Strongly disagree	Strongly disagree	Strongly disagree	Strongly agree	Strongly agree	Yes
2022-07-09 21:05:03	Yes	21	Male	Saudi	Dentistry	3rd year	Yes	Cornea and sclera	No	13 - 24 hours	Yes	Glaucoma	Yes	7 days	Donors while alive	No	No	No	Yes	No	No	No	No	No	Yes	Yes	Yes	Yes	Yes	Yes	No	No	No	Strongly agree	Neutral	Neutral	Neutral	Strongly agree	Neutral	Neutral	Neutral	Neutral	Neutral	Neutral	Yes
2022-07-09 21:06:53	Yes	22	Male	Saudi	Dentistry	4th year	Yes	Cornea and sclera	No	25 - 48 hours	Yes	Glaucoma	No	12 days	Donors while alive	No	No	No	Yes	No	Yes	No	No	No	Yes	Yes	Yes	Yes	Yes	Yes	No	No	No	Strongly agree	Strongly agree	Neutral	Neutral	Strongly agree	Strongly disagree	Strongly agree	Strongly disagree	Strongly disagree	Strongly disagree	Strongly disagree	No
2022-07-09 21:08:35	Yes	23	Male	Saudi	Dentistry	5th year	Yes	Cornea and sclera	No	13 - 24 hours	Yes	Cataract	Yes	Less than 24 hours	Donors while alive	No	No	No	Yes	No	Yes	No	No	No	Yes	Yes	Yes	Yes	Yes	Yes	No	No	No	Strongly agree	Strongly agree	Neutral	Neutral	Strongly agree	Strongly disagree	Strongly agree	Strongly disagree	Strongly disagree	Strongly disagree	Strongly disagree	Yes
2022-07-09 21:35:46	Yes	20	Female	Saudi	Nursing	2nd year	No	All eye parts	No	0 - 12 hours	No	I don't know	Yes	12 days	I don't know	Yes	Yes	No	No	No	No	No	No	No	No	No	Yes	Yes	Yes	Yes	Yes		Yes	Strongly agree	Agree	Strongly disagree	Neutral	Neutral	Strongly agree	Agree	Strongly agree	Strongly agree	Agree	Strongly agree	Yes
2022-07-09 21:52:44	Yes	22	Male	Saudi	Dentistry	4th year	Yes	Cornea and sclera	No	13 - 24 hours	Yes	Glaucoma	Yes	Less than 24 hours	Donors while alive	No	No	No	Yes	No	No	No	No	No	Yes	Yes	Yes	Yes	Yes	Yes	No	No	No	Strongly agree	Neutral	Neutral	Neutral	Strongly agree	Neutral	Strongly agree	Neutral	Neutral	Neutral	Neutral	Yes
2022-07-09 21:54:08	Yes	23	Male	Saudi	Dentistry	5th year	Yes	Cornea and sclera	No	25 - 48 hours	Yes	Glaucoma	No	7 days	Donors while alive	No	No	No	Yes	No	No	No	No	No	Yes	Yes	Yes	Yes	Yes	Yes	No	No	No	Strongly agree	Strongly agree	Neutral	Neutral	Strongly agree	Neutral	Strongly agree	Neutral	Neutral	Neutral	Neutral	Yes
2022-07-09 21:55:42	Yes	21	Male	Saudi	Dentistry	3rd year	Yes	All eye parts	No	13 - 24 hours	Yes	Glaucoma	Yes	Less than 24 hours	Donors while alive	No	No	No	Yes	No	Yes	No	No	No	Yes	Yes	Yes	Yes	Yes	Yes	No	No	No	Strongly agree	Strongly agree	Neutral	Neutral	Strongly agree	Neutral	Strongly agree	Neutral	Neutral	Neutral	Neutral	Yes
2022-07-09 23:26:29	Yes	20	Female	Saudi	Nursing	2nd year	No	All eye parts	I don't know	25 - 48 hours	Yes	Retinal diseases	Yes	1 month	Donors while alive	No	No	No	No	No	No	No	No	No	No	No	No	Yes	Yes	No	Yes		I don't know	Strongly agree	Neutral	Neutral	Strongly agree	Disagree	Neutral	Neutral	Neutral	Neutral	Agree	Neutral	Yes
2022-07-10 01:12:32	Yes	20	Female	Saudi	Nursing	2nd year	No	All eye parts	I don't know	13 - 24 hours	No	I don't know	Yes	I don't know	Donors while alive	No	No	No	No	No	No	No	No	No	Yes	Yes	Yes	Yes	Yes	Yes	Yes		I don't know	Strongly agree	Strongly agree	Disagree	Neutral	Disagree	Strongly agree	Strongly agree	Strongly agree	Strongly agree	Strongly agree	Strongly agree	Yes
2022-07-10 01:58:32	Yes	19	Female	Saudi	Nursing	2nd year	No	Cornea and sclera	No	13 - 24 hours	I don't know	I don't know	No	I don't know	I don't know	No	Yes	No	No	No	No	No	No	No	No	No	No	No	Yes	No	Yes		No	Strongly agree	Strongly agree	Neutral	Neutral	Neutral	Neutral	Strongly agree	Neutral	Neutral	Strongly agree	Neutral	Yes
2022-07-10 02:44:41	Yes	20	Female	Saudi	Nursing	2nd year	No	I don't know	No	I don't know	No	Contagious diseases	No	Less than 6 hours	Donors while alive and their relatives (after death)	No	No	No	No	No	No	No	No	No	No	No	No	No	Yes	No	Yes		I don't know	Agree	Agree	Agree	Agree	Disagree	Disagree	Disagree	Strongly agree	Agree	Agree	Disagree	Yes
2022-07-10 04:44:51	Yes	24	Male	Saudi	Medicine	6th year	No	All eye parts	I don't know	0 - 12 hours	No	I don't know	I don't know	Less than 24 hours	Donors while alive and their relatives (after death)	No	No	No	No	No	No	No	No	No	Yes	Yes	Yes	Yes	Yes	Yes	I don't know	No	No	Strongly agree	Strongly agree	Strongly agree	Strongly agree	Strongly disagree	Strongly disagree	Strongly disagree	Strongly disagree	Strongly disagree	Strongly disagree	Strongly disagree	Yes
2022-07-10 05:03:31	Yes	20	Female	Saudi	Nursing	2nd year	No	Optic nerve	No	25 - 48 hours	I don't know	Retinal diseases	I don't know	Less than 6 hours	Donors while alive	No	No	No	No	No	No	No	No	No	No	Yes	No	No	Yes	Yes	Yes		I don't know	Strongly agree	Strongly agree	Neutral	Neutral	Neutral	Neutral	Neutral	Strongly agree	Strongly agree	Strongly agree	Strongly agree	Yes
2022-07-10 12:59:23	Yes	20	Male	Saudi	Nursing	2nd year	No	Retina	Yes	25 - 48 hours	No	Retinal diseases	I don't know	I don't know	I don't know	No	No	No	No	No	No	No	No	No	Yes	No	Yes	Yes	Yes	No	I don't know	Yes	No	Strongly agree	Disagree	Strongly agree	Strongly agree	Neutral	Strongly agree	Strongly disagree	Strongly agree	Strongly agree	Strongly agree	Strongly agree	Yes
2022-07-10 13:01:17	Yes	21	Female	Saudi	Nursing	3rd year	No	All eye parts	I don't know	25 - 48 hours	No	Retinal diseases	No	1 month	Donors while alive and their relatives (after death)	No	No	No	No	No	No	No	No	No	Yes	Yes	Yes	Yes	Yes	Yes	I don't know	I don't know	I don't know	Agree	Neutral	Neutral	Strongly agree	Disagree	Disagree	Disagree	Disagree	Agree	Agree	Strongly agree	Yes
2022-07-10 13:38:24	Yes	20	Female	Saudi	Nursing	2nd year	No	I don't know	No	I don't know	No	Retinal diseases	I don't know	12 days	Donors while alive and their relatives (after death)	No	No	No	No	No	No	No	No	No	No	No	No	Yes	Yes	Yes	I don't know	Yes	No	Agree	Agree	Agree	Agree	Disagree	Disagree	Neutral	Neutral	Neutral	Agree	Agree	Yes
2022-07-10 13:39:49	Yes	20	Female	Saudi	Nursing	2nd year	No	Retina	I don't know	13 - 24 hours	I don't know	Cataract	No	7 days	Donors while alive and their relatives (after death)	No	Yes	No	No	No	No	No	No	No	No	Yes	No	Yes	Yes	Yes	Yes		No	Agree	Neutral	Neutral	Neutral	Neutral	Neutral	Neutral	Strongly agree	Strongly agree	Strongly agree	Strongly agree	Yes
2022-07-10 14:07:39	Yes	19	Female	Saudi	Nursing	2nd year	No	Cornea and sclera	No	25 - 48 hours	I don't know	Glaucoma	I don't know	12 days	Donors while alive and their relatives (after death)	No	No	No	No	No	No	No	No	No	No	Yes	No	Yes	Yes	No	Yes		No	Strongly agree	Strongly agree	Neutral	Neutral	Neutral	Neutral	Neutral	Strongly disagree	Agree	Agree	Agree	Yes
2022-07-10 14:11:54	Yes	21	Male	Saudi	Medicine	4th year	No	All eye parts	I don't know	I don't know	No	Glaucoma	No	Less than 24 hours	Donors while alive	No	No	No	No	Yes	No	No	No	No	Yes	Yes	Yes	Yes	Yes	Yes	Yes		I don't know	Strongly agree	Neutral	Neutral	Neutral	Disagree	Disagree	Neutral	Neutral	Neutral	Agree	Agree	Yes
2022-07-10 15:04:04	Yes	20	Female	Saudi	Dentistry	2nd year	No	I don't know	Yes	25 - 48 hours	No	Cataract	No	1 month	Donors while alive	No	Yes	No	No	No	No	No	No	No	Yes	Yes	Yes	Yes	Yes	Yes	Yes		No	Strongly agree	Strongly agree	Strongly agree	Strongly agree	Disagree	Neutral	Neutral	Agree	Agree	Agree	Neutral	Yes
2022-07-10 15:06:37	Yes	20	Female	Saudi	Nursing	2nd year	No	All eye parts	No	I don't know	No	Retinal diseases	I don't know	Less than 6 hours	Donors while alive	No	No	No	No	No	Yes	No	No	No	No	Yes	Yes	Yes	Yes	Yes	No	No	No	Strongly agree	Neutral	Neutral	Neutral	Disagree	Agree	Disagree	Agree	Agree	Agree	Strongly agree	Yes
2022-07-10 15:22:11	Yes	19	Female	Saudi	Nursing	2nd year	No	Cornea and sclera	No	I don't know	No	Retinal diseases	No	Less than 6 hours	Donors while alive	Yes	Yes	No	No	No	No	No	No	No	Yes	Yes	No	No	Yes	Yes	Yes		Yes	Strongly agree	Strongly agree	Strongly agree	Strongly agree	Neutral	Neutral	Neutral	Agree	Agree	Agree	Agree	Yes
2022-07-10 15:25:03	Yes	21	Female	Saudi	Nursing	3rd year	No	All eye parts	No	0 - 12 hours	I don't know	Glaucoma	No	1 month	Donors while alive and their relatives (after death)	No	No	No	No	No	No	No	No	No	No	Yes	No	Yes	Yes	Yes	No	No	I don't know	Strongly agree	Strongly disagree	Strongly disagree	Neutral	Disagree	Disagree	Strongly agree	Strongly agree	Strongly agree	Strongly agree	Strongly agree	Yes
2022-07-10 16:13:52	Yes	19	Female	Saudi	Nursing	2nd year	Yes	Cornea and sclera	I don't know	13 - 24 hours	No	Glaucoma	No	I don't know	Donors while alive and their relatives (after death)	No	No	No	No	Yes	Yes	No	No	No	Yes	Yes	Yes	Yes	Yes	Yes	Yes		I don't know	Strongly agree	Strongly agree	Strongly agree	Strongly agree	Neutral	Neutral	Neutral	Agree	Strongly agree	Strongly agree	Strongly agree	Maybe
2022-07-10 16:38:36	Yes	20	Female	Saudi	Nursing	2nd year	No	I don't know	Yes	0 - 12 hours	No	Retinal diseases	No	Less than 6 hours	Donors while alive and their relatives (after death)	No	No	No	No	No	No	No	No	No	No	Yes	No	Yes	Yes	No	I don't know	Yes	I don't know	Strongly agree	Agree	Strongly agree	Agree	Disagree	Disagree	Agree	Agree	Agree	Strongly agree	Strongly agree	Maybe
2022-07-10 17:15:09	Yes	20	Female	Saudi	Nursing	2nd year	No	Retina	I don't know	13 - 24 hours	I don't know	Contagious diseases	No	7 days	I don't know	No	No	No	No	No	No	No	No	No	No	No	No	No	Yes	No	No	No	No	Strongly agree	Neutral	Strongly disagree	Neutral	Neutral	Strongly agree	Strongly agree	Strongly agree	Disagree	Neutral	Neutral	Maybe
2022-07-10 17:25:41	Yes	20	Male	Saudi	Nursing	2nd year	No	Optic nerve	I don't know	0 - 12 hours	I don't know	Contagious diseases	No	12 days	Donors while alive and their relatives (after death)	No	No	No	No	No	No	No	No	No	No	Yes	No	Yes	No	No	Yes		I don't know	Neutral	Neutral	Neutral	Neutral	Agree	Agree	Agree	Strongly agree	Neutral	Strongly agree	Strongly agree	Yes
2022-07-10 17:40:49	Yes	20	Female	Saudi	Nursing	2nd year	No	Optic nerve	No	13 - 24 hours	I don't know	Contagious diseases	No	1 month	I don't know	No	No	No	No	No	No	No	No	No	Yes	No	Yes	Yes	Yes	No	Yes		I don't know	Agree	Neutral	Neutral	Neutral	Disagree	Disagree	Disagree	Neutral	Neutral	Neutral	Neutral	Maybe
2022-07-10 19:42:40	Yes	20	Male	Saudi	Nursing	2nd year	No	I don't know	I don't know	I don't know	Yes	Contagious diseases	I don't know	Less than 6 hours	Donors while alive and their relatives (after death)	No	Yes	No	No	No	No	No	No	No	No	Yes	Yes	Yes	No	No	Yes		Yes	Strongly agree	Strongly agree	Agree	Agree	Disagree	Agree	Agree	Agree	Neutral	Neutral	Agree	Yes
2022-07-10 20:37:26	Yes	20	Male	Saudi	Dentistry	2nd year	No	All eye parts	No	I don't know	Yes	I don't know	Yes	7 days	Donors while alive	No	No	No	No	No	No	No	No	No	No	No	Yes	Yes	Yes	Yes	Yes		No	Strongly agree	Strongly agree	Strongly agree	Strongly agree	Disagree	Disagree	Disagree	Disagree	Disagree	Disagree	Disagree	Maybe
2022-07-10 23:28:20	Yes	19	Female	Saudi	Nursing	4th year	No	I don't know	Yes	I don't know	I don't know	Glaucoma	No	1 month	Donors friends	No	No	No	No	No	No	No	No	No	Yes	Yes	Yes	Yes	Yes	Yes	Yes		I don't know	Strongly agree	Strongly agree	Neutral	Neutral	Neutral	Neutral	Neutral	Neutral	Strongly agree	Strongly agree	Strongly agree	Yes
2022-07-10 23:31:41	Yes	20	Female	Saudi	Nursing	2nd year	No	All eye parts	I don't know	0 - 12 hours	No	I don't know	No	I don't know	Donors while alive and their relatives (after death)	No	No	No	No	No	No	No	No	No	Yes	No	No	Yes	Yes	Yes	Yes		Yes	Strongly agree	Neutral	Neutral	Neutral	Strongly disagree	Strongly agree	Strongly agree	Strongly agree	Strongly agree	Strongly agree	Strongly agree	Yes
2022-07-11 00:11:14	Yes	20	Male	Saudi	Pharmacy	2nd year	No	I don't know	No	0 - 12 hours	I don't know	Glaucoma	No	I don't know	Donors while alive	No	No	No	No	No	No	No	No	No	Yes	Yes	Yes	Yes	Yes	Yes	No	Yes	I don't know	Strongly agree	Strongly agree	Neutral	Strongly agree	Disagree	Disagree	Disagree	Disagree	Disagree	Strongly agree	Strongly agree	No
2022-07-11 00:45:15	Yes	20	Male	Saudi	Pharmacy	3rd year	No	All eye parts	I don't know	25 - 48 hours	No	Glaucoma	I don't know	7 days	Donors while alive	No	No	No	No	No	No	No	No	No	No	No	Yes	Yes	Yes	No	Yes		Yes	Neutral	Neutral	Neutral	Neutral	Neutral	Strongly agree	Strongly agree	Strongly agree	Strongly agree	Strongly agree	Strongly agree	Yes
2022-07-11 01:42:00	Yes	20	Female	Saudi	Nursing	2nd year	Yes	Cornea and sclera	No	0 - 12 hours	Yes	Glaucoma	No	I don't know	Donors while alive	No	No	No	No	No	Yes	No	No	No	Yes	Yes	Yes	No	Yes	Yes	Yes		I don't know	Strongly agree	Strongly agree	Disagree	Agree	Disagree	Strongly disagree	Strongly disagree	Neutral	Agree	Strongly agree	Strongly disagree	Yes
2022-07-11 01:45:47	Yes	19	Female	Saudi	Nursing	2nd year	No	All eye parts	I don't know	0 - 12 hours	I don't know	Glaucoma	No	Less than 24 hours	Donors while alive and their relatives (after death)	No	No	No	No	Yes	No	No	No	No	Yes	Yes	Yes	Yes	Yes	Yes	No	No	No	Strongly agree	Strongly disagree	Neutral	Neutral	Disagree	Disagree	Disagree	Strongly agree	Strongly agree	Strongly agree	Strongly agree	Maybe
2022-07-11 01:55:32	Yes	21	Male	Saudi	Dentistry	3rd year	No	Optic nerve	No	0 - 12 hours	No	I don't know	No	I don't know	Donors while alive	No	Yes	No	No	No	No	No	No	No	Yes	Yes	Yes	Yes	Yes	No	I don't know	I don't know	Yes	Neutral	Disagree	Strongly agree	Strongly agree	Disagree	Disagree	Disagree	Disagree	Strongly agree	Agree	Strongly agree	Yes
2022-07-11 02:59:58	Yes	21	Female	Saudi	Nursing	3rd year	Yes	Cornea and sclera	No	0 - 12 hours	No	Contagious diseases	No	Less than 24 hours	Donors while alive and their relatives (after death)	No	No	No	No	Yes	Yes	No	No	Yes	Yes	Yes	Yes	Yes	Yes	Yes	I don't know	I don't know	No	Strongly agree	Neutral	Disagree	Neutral	Strongly agree	Strongly agree	Strongly agree	Strongly agree	Strongly agree	Strongly agree	Strongly agree	Yes
2022-07-11 03:21:24	Yes	19	Female	Saudi	Medicine	2nd year	Yes	I don't know	I don't know	25 - 48 hours	Yes	Glaucoma	Yes	7 days	Donors while alive	No	No	No	No	Yes	Yes	No	No	No	Yes	Yes	Yes	Yes	Yes	Yes	No	Yes	No	Agree	Strongly agree	Strongly disagree	Strongly disagree	Disagree	Strongly disagree	Disagree	Neutral	Agree	Strongly agree	Strongly agree	Yes
2022-07-11 09:39:52	Yes	20	Female	Saudi	Nursing	2nd year	Yes	Cornea and sclera	No	25 - 48 hours	No	Contagious diseases	No	I don't know	Donors while alive	No	No	No	Yes	No	Yes	No	No	No	Yes	Yes	Yes	No	Yes	Yes	I don't know	I don't know	I don't know	Strongly agree	Strongly agree	Agree	Strongly agree	Disagree	Agree	Agree	Strongly agree	Strongly agree	Agree	Strongly agree	Maybe
2022-07-11 11:50:13	Yes	21	Male	Saudi	Dentistry	4th year	No	Optic nerve	I don't know	25 - 48 hours	No	Cataract	No	7 days	Donors while alive and their relatives (after death)	No	No	No	No	No	No	No	No	No	No	No	Yes	Yes	Yes	No	Yes		I don't know	Strongly agree	Strongly agree	Strongly agree	Strongly agree	Neutral	Neutral	Agree	Agree	Neutral	Strongly agree	Strongly agree	Yes
2022-07-11 11:51:22	Yes	21	Male	Saudi	Dentistry	4th year	No	Optic nerve	No	13 - 24 hours	I don't know	Retinal diseases	No	1 month	Donors while alive and their relatives (after death)	No	No	No	No	No	No	No	No	No	Yes	Yes	Yes	Yes	Yes	Yes	I don't know	No	I don't know	Strongly agree	Agree	Neutral	Neutral	Disagree	Neutral	Neutral	Neutral	Neutral	Neutral	Neutral	Maybe
2022-07-11 12:33:56	Yes	20	Male	Saudi	Dentistry	3rd year	No	All eye parts	No	I don't know	I don't know	Retinal diseases	No	Less than 6 hours	Donors while alive and their relatives (after death)	No	No	No	No	No	No	No	No	No	No	No	Yes	No	Yes	No	No	Yes	I don't know	Strongly agree	Strongly disagree	Strongly agree	Strongly agree	Disagree	Disagree	Neutral	Neutral	Neutral	Strongly agree	Strongly agree	Yes
2022-07-11 12:55:28	Yes	19	Female	Saudi	Nursing	2nd year	No	Cornea and sclera	No	25 - 48 hours	Yes	Cataract	No	Less than 6 hours	Donors while alive and their relatives (after death)	No	No	No	No	No	No	No	No	No	No	No	No	No	Yes	No	Yes		Yes	Strongly agree	Agree	Strongly disagree	Agree	Agree	Neutral	Neutral	Agree	Strongly agree	Strongly agree	Strongly agree	Yes
2022-07-11 13:12:22	Yes	20	Female	Saudi	Nursing	2nd year	No	All eye parts	No	0 - 12 hours	No	Contagious diseases	Yes	Less than 24 hours	Donors while alive and their relatives (after death)	Yes	Yes	No	No	No	No	No	No	No	Yes	Yes	Yes	No	Yes	No	Yes		No	Strongly agree	Strongly agree	Neutral	Strongly agree	Disagree	Disagree	Disagree	Neutral	Neutral	Strongly agree	Neutral	Yes
2022-07-11 15:45:33	Yes	20	Male	Saudi	Pharmacy	2nd year	No	Retina	No	0 - 12 hours	I don't know	Cataract	No	Less than 6 hours	Donors while alive and their relatives (after death)	No	No	No	No	No	No	No	No	No	No	No	No	No	Yes	No	I don't know	I don't know	Yes	Strongly agree	Disagree	Disagree	Neutral	Disagree	Neutral	Neutral	Agree	Agree	Strongly agree	Neutral	Yes
2022-07-11 16:41:57	Yes	20	Female	Saudi	Nursing	2nd year	No	All eye parts	No	13 - 24 hours	I don't know	Retinal diseases	No	Less than 24 hours	Donors while alive and their relatives (after death)	No	No	No	No	No	No	No	No	No	No	No	No	Yes	Yes	No	Yes		I don't know	Strongly agree	Strongly agree	Strongly agree	Strongly agree	Disagree	Disagree	Disagree	Agree	Neutral	Agree	Strongly agree	Maybe
2022-07-11 17:00:38	Yes	21	Male	Saudi	Pharmacy	3rd year	No	I don't know	No	13 - 24 hours	I don't know	Cataract	No	12 days	Donors while alive and their relatives (after death)	No	No	Yes	No	No	No	No	No	No	No	No	No	No	Yes	No	No	Yes	I don't know	Strongly agree	Strongly agree	Neutral	Neutral	Disagree	Neutral	Disagree	Agree	Strongly agree	Agree	Agree	Yes
2022-07-11 18:06:04	Yes	20	Male	Saudi	Medicine	2nd year	No	All eye parts	No	0 - 12 hours	No	Glaucoma	No	Less than 6 hours	Donors while alive and their relatives (after death)	No	No	No	No	No	No	No	No	No	Yes	Yes	Yes	No	Yes	No	Yes		Yes	Strongly agree	Strongly agree	Strongly agree	Neutral	Disagree	Neutral	Agree	Agree	Agree	Neutral	Strongly agree	Yes
2022-07-11 19:24:23	Yes	20	Female	Saudi	Nursing	2nd year	No	I don't know	Yes	13 - 24 hours	I don't know	Contagious diseases	No	1 month	I don't know	No	No	No	No	No	No	No	No	No	No	No	Yes	Yes	Yes	No	Yes		I don't know	Strongly agree	Neutral	Disagree	Neutral	Disagree	Neutral	Neutral	Agree	Agree	Neutral	Agree	Maybe
2022-07-11 19:27:44	Yes	20	Male	Saudi	Dentistry	2nd year	No	Cornea and sclera	No	I don't know	No	Retinal diseases	I don't know	1 month	Donors while alive and their relatives (after death)	No	No	No	No	No	No	No	No	No	No	Yes	Yes	Yes	No	No	No	No	Yes	Strongly agree	Strongly agree	Neutral	Strongly agree	Strongly disagree	Neutral	Disagree	Agree	Agree	Disagree	Agree	No
2022-07-11 20:58:18	Yes	22	Male	Saudi	Dentistry	4th year	No	Optic nerve	No	I don't know	I don't know	Glaucoma	No	I don't know	Donors while alive	No	No	No	No	No	No	No	No	No	No	No	Yes	No	Yes	No	Yes		I don't know	Strongly agree	Neutral	Neutral	Neutral	Neutral	Strongly agree	Strongly disagree	Strongly agree	Strongly agree	Agree	Disagree	Maybe
2022-07-11 21:02:50	Yes	19	Female	Saudi	Nursing	2nd year	No	Retina	I don't know	13 - 24 hours	No	Contagious diseases	I don't know	I don't know	I don't know	Yes	Yes	No	No	No	No	No	No	No	Yes	Yes	Yes	Yes	Yes	Yes	I don't know	I don't know	I don't know	Neutral	Neutral	Strongly agree	Strongly agree	Neutral	Strongly agree	Disagree	Agree	Agree	Strongly agree	Strongly agree	Yes
2022-07-11 22:03:16	Yes	20	Male	Saudi	Medicine	3rd year	Yes	Retina	I don't know	0 - 12 hours	No	Glaucoma	Yes	1 month	Donors while alive and their relatives (after death)	No	Yes	No	Yes	Yes	Yes	No	No	No	Yes	Yes	Yes	Yes	Yes	Yes	I don't know	Yes	I don't know	Strongly agree	Strongly disagree	Strongly disagree	Agree	Strongly disagree	Agree	Agree	Strongly disagree	Agree	Agree	Agree	Yes
2022-07-11 23:21:15	Yes	20	Male	Saudi	Pharmacy	3rd year	No	Optic nerve	No	13 - 24 hours	Yes	Cataract	No	I don't know	Donors while alive and their relatives (after death)	No	No	No	No	No	No	No	No	No	Yes	No	Yes	Yes	No	No	No	No	I don't know	Strongly agree	Neutral	Strongly agree	Strongly agree	Disagree	Agree	Agree	Strongly agree	Strongly disagree	Neutral	Agree	Yes
2022-07-11 23:38:33	Yes	25	Male	Saudi	Medicine	6th year	No	All eye parts	I don't know	13 - 24 hours	I don't know	Contagious diseases	Yes	12 days	Donors while alive and their relatives (after death)	No	No	No	Yes	No	No	No	No	No	Yes	Yes	No	Yes	Yes	No	Yes		Yes	Strongly agree	Neutral	Neutral	Strongly agree	Disagree	Strongly agree	Neutral	Strongly agree	Agree	Strongly agree	Strongly agree	Yes
2022-07-11 23:55:21	Yes	19	Male	Saudi	Pharmacy	2nd year	No	Cornea and sclera	Yes	0 - 12 hours	Yes	Retinal diseases	No	Less than 24 hours	Donors while alive and their relatives (after death)	No	No	No	No	Yes	No	No	No	No	Yes	Yes	Yes	Yes	Yes	Yes	I don't know	Yes	No	Neutral	Neutral	Neutral	Neutral	Disagree	Neutral	Neutral	Neutral	Strongly agree	Strongly agree	Strongly agree	Maybe
2022-07-12 02:19:22	Yes	20	Male	Saudi	Pharmacy	2nd year	Yes	Cornea and sclera	No	I don't know	Yes	Cataract	No	Less than 6 hours	Donors while alive and their relatives (after death)	No	Yes	No	Yes	Yes	No	No	No	No	Yes	Yes	Yes	Yes	Yes	Yes	No	No	No	Strongly agree	Neutral	Neutral	Neutral	Strongly disagree	Neutral	Neutral	Neutral	Agree	Agree	Strongly disagree	Maybe
2022-07-12 02:21:24	Yes	19	Female	Saudi	Nursing	2nd year	Yes	All eye parts	No	0 - 12 hours	No	Cataract	No	Less than 6 hours	Donors while alive and their relatives (after death)	No	No	No	No	Yes	No	No	No	No	Yes	Yes	Yes	Yes	Yes	No	I don't know	Yes	I don't know	Agree	Neutral	Strongly agree	Neutral	Strongly disagree	Neutral	Neutral	Strongly agree	Neutral	Strongly agree	Strongly agree	Yes
2022-07-12 02:57:58	Yes	21	Female	Saudi	Nursing	3rd year	No	Cornea and sclera	Yes	I don't know	Yes	I don't know	Yes	7 days	Donors while alive	No	No	No	No	No	No	No	No	No	No	No	Yes	Yes	Yes	Yes	Yes		Yes	Strongly agree	Strongly agree	Strongly agree	Strongly agree	Disagree	Neutral	Strongly disagree	Agree	Strongly agree	Agree	Agree	Yes
2022-07-12 02:59:38	Yes	20	Male	Saudi	Nursing	2nd year	Yes	All eye parts	No	0 - 12 hours	No	Retinal diseases	No	7 days	Donors while alive	No	Yes	No	Yes	Yes	No	No	No	No	Yes	No	Yes	Yes	Yes	No	Yes		I don't know	Strongly agree	Neutral	Neutral	Neutral	Disagree	Agree	Strongly disagree	Agree	Strongly agree	Strongly agree	Neutral	Yes
2022-07-12 03:08:22	Yes	20	Female	Saudi	Nursing	2nd year	No	Optic nerve	No	25 - 48 hours	No	Retinal diseases	I don't know	I don't know	Donors while alive and their relatives (after death)	No	No	No	No	No	No	No	No	No	No	No	Yes	No	Yes	Yes	I don't know	I don't know	Yes	Strongly agree	Neutral	Disagree	Agree	Disagree	Neutral	Strongly disagree	Disagree	Strongly agree	Agree	Strongly agree	Maybe
2022-07-12 03:19:59	Yes	20	Male	Saudi	Pharmacy	3rd year	Yes	All eye parts	No	13 - 24 hours	No	Contagious diseases	Yes	12 days	Donors while alive and their relatives (after death)	No	Yes	No	Yes	Yes	Yes	No	No	No	No	No	Yes	Yes	Yes	No	I don't know	I don't know	I don't know	Strongly agree	Strongly agree	Strongly agree	Strongly agree	Strongly disagree	Agree	Strongly disagree	Agree	Agree	Strongly agree	Disagree	Maybe
2022-07-12 03:22:54	Yes	20	Male	Saudi	Medicine	3rd year	No	Cornea and sclera	I don't know	I don't know	I don't know	Retinal diseases	No	I don't know	Donors while alive	No	No	No	No	No	No	No	No	No	Yes	No	Yes	Yes	Yes	Yes	Yes		No	Strongly agree	Neutral	Neutral	Neutral	Strongly disagree	Neutral	Strongly disagree	Strongly agree	Strongly disagree	Strongly agree	Strongly agree	Maybe
2022-07-12 03:31:09	Yes	23	Male	Saudi	Pharmacy	4th year	Yes	I don't know	No	25 - 48 hours	No	I don't know	No	I don't know	Donors friends	Yes	Yes	Yes	No	No	No	No	No	No	Yes	Yes	Yes	Yes	Yes	Yes	Yes		I don't know	Strongly agree	Strongly agree	Strongly agree	Strongly agree	Strongly disagree	Strongly disagree	Strongly disagree	Strongly agree	Strongly agree	Strongly agree	Strongly agree	Yes
2022-07-12 03:33:11	Yes	20	Male	Saudi	Dentistry	3rd year	Yes	Cornea and sclera	Yes	25 - 48 hours	I don't know	Retinal diseases	No	I don't know	Donors while alive and their relatives (after death)	No	No	No	No	No	No	No	No	No	Yes	Yes	Yes	Yes	Yes	Yes	I don't know	Yes	I don't know	Strongly agree	Disagree	Disagree	Neutral	Neutral	Strongly agree	Strongly disagree	Strongly agree	Strongly agree	Strongly agree	Strongly agree	Yes
2022-07-12 04:24:45	Yes	20	Female	Saudi	Nursing	2nd year	Yes	I don't know	Yes	25 - 48 hours	I don't know	Contagious diseases	No	1 month	Donors while alive	No	Yes	No	No	Yes	Yes	No	No	No	Yes	Yes	Yes	Yes	Yes	Yes	I don't know	No	No	Strongly agree	Strongly agree	Strongly agree	Strongly agree	Strongly disagree	Strongly disagree	Strongly disagree	Strongly disagree	Strongly disagree	Strongly disagree	Strongly disagree	Yes
2022-07-12 05:48:59	Yes	23	Male	Non-Saudi	Pharmacy	5th year	No	Cornea and sclera	I don't know	13 - 24 hours	Yes	Contagious diseases	Yes	I don't know	I don't know	No	No	No	No	No	Yes	No	No	No	Yes	No	Yes	No	No	No	I don't know	Yes	Yes	Agree	Strongly disagree	Agree	Strongly agree	Strongly disagree	Strongly disagree	Strongly agree	Neutral	Strongly agree	Strongly agree	Strongly agree	Yes
2022-07-12 09:54:11	Yes	21	Male	Saudi	Dentistry	3rd year	No	Retina	No	I don't know	No	I don't know	No	12 days	I don't know	No	No	No	No	No	No	No	No	No	Yes	Yes	No	No	Yes	Yes	Yes		Yes	Strongly agree	Strongly agree	Strongly agree	Strongly agree	Strongly disagree	Disagree	Neutral	Agree	Strongly disagree	Strongly agree	Neutral	Maybe
2022-07-12 10:29:59	Yes	20	Male	Saudi	Dentistry	3rd year	No	Cornea and sclera	No	I don't know	No	Retinal diseases	I don't know	I don't know	Donors while alive	No	No	No	No	No	No	No	No	No	Yes	No	No	Yes	Yes	No	Yes		No	Strongly agree	Neutral	Neutral	Neutral	Neutral	Neutral	Strongly agree	Strongly agree	Strongly agree	Strongly agree	Strongly agree	Maybe
2022-07-12 10:32:14	Yes	21	Male	Saudi	Dentistry	3rd year	No	Optic nerve	No	13 - 24 hours	I don't know	Contagious diseases	No	1 month	Donors while alive and their relatives (after death)	No	Yes	No	No	Yes	No	No	No	No	Yes	Yes	Yes	Yes	Yes	Yes	I don't know	No	Yes	Strongly agree	Strongly agree	Strongly disagree	Strongly agree	Disagree	Neutral	Strongly disagree	Agree	Agree	Agree	Strongly agree	Maybe
2022-07-12 10:33:55	Yes	20	Male	Saudi	Dentistry	2nd year	No	Optic nerve	Yes	25 - 48 hours	No	Cataract	I don't know	Less than 24 hours	I don't know	No	No	No	No	No	No	No	Yes	No	No	No	No	No	Yes	No	Yes		I don't know	Strongly agree	Strongly agree	Neutral	Agree	Strongly disagree	Strongly disagree	Strongly disagree	Strongly disagree	Strongly disagree	Strongly disagree	Strongly disagree	Yes
2022-07-12 10:35:27	Yes	19	Male	Saudi	Dentistry	2nd year	No	Cornea and sclera	No	I don't know	I don't know	I don't know	Yes	I don't know	Donors while alive	No	Yes	No	No	No	No	No	No	No	Yes	No	No	Yes	Yes	Yes	I don't know	No	Yes	Strongly agree	Neutral	Neutral	Neutral	Neutral	Strongly disagree	Strongly disagree	Agree	Neutral	Strongly agree	Strongly agree	Yes
2022-07-12 10:37:20	Yes	19	Male	Saudi	Pharmacy	2nd year	No	All eye parts	No	I don't know	Yes	I don't know	Yes	12 days	Donors while alive and their relatives (after death)	No	No	No	No	No	No	No	No	No	Yes	Yes	No	Yes	Yes	Yes	Yes		Yes	Strongly agree	Agree	Neutral	Agree	Disagree	Agree	Strongly disagree	Agree	Agree	Strongly agree	Agree	Maybe
2022-07-12 10:41:37	Yes	20	Male	Saudi	Dentistry	3rd year	No	Retina	No	I don't know	No	Contagious diseases	I don't know	I don't know	I don't know	No	No	No	No	No	No	No	No	No	Yes	Yes	Yes	Yes	Yes	Yes	I don't know	I don't know	I don't know	Strongly agree	Strongly agree	Strongly agree	Strongly agree	Strongly disagree	Strongly disagree	Strongly disagree	Strongly agree	Neutral	Strongly agree	Strongly agree	Yes
2022-07-12 11:32:55	Yes	20	Male	Saudi	Nursing	4th year	No	All eye parts	I don't know	0 - 12 hours	No	Glaucoma	Yes	12 days	Donors while alive and their relatives (after death)	No	No	No	Yes	Yes	No	No	Yes	Yes	Yes	No	Yes	Yes	Yes	Yes	I don't know	I don't know	Yes	Neutral	Agree	Neutral	Agree	Agree	Strongly agree	Neutral	Agree	Agree	Neutral	Agree	Yes
2022-07-12 12:44:33	Yes	20	Female	Saudi	Nursing	2nd year	No	All eye parts	No	I don't know	Yes	I don't know	No	Less than 24 hours	I don't know	No	Yes	No	Yes	Yes	Yes	No	No	No	Yes	Yes	Yes	Yes	Yes	Yes	I don't know	Yes	Yes	Strongly agree	Strongly agree	Neutral	Neutral	Strongly disagree	Neutral	Disagree	Neutral	Agree	Agree	Agree	Maybe
2022-07-12 12:45:47	Yes	19	Female	Saudi	Nursing	2nd year	No	I don't know	Yes	25 - 48 hours	No	Glaucoma	No	I don't know	Donors while alive	No	No	No	No	Yes	No	No	No	No	Yes	Yes	Yes	Yes	Yes	No	I don't know	I don't know	I don't know	Strongly agree	Strongly agree	Strongly agree	Strongly agree	Strongly disagree	Strongly disagree	Strongly disagree	Strongly disagree	Strongly disagree	Strongly disagree	Strongly disagree	Maybe
2022-07-12 12:50:19	Yes	21	Male	Saudi	Nursing	4th year	Yes	Cornea and sclera	I don't know	I don't know	Yes	I don't know	I don't know	I don't know	Donors while alive	No	No	No	Yes	No	Yes	No	No	Yes	Yes	No	Yes	Yes	Yes	Yes	Yes		I don't know	Agree	Agree	Disagree	Strongly agree	Neutral	Disagree	Neutral	Neutral	Agree	Agree	Strongly agree	Yes
2022-07-12 13:23:03	Yes	19	Female	Saudi	Nursing	2nd year	No	Optic nerve	No	0 - 12 hours	Yes	Retinal diseases	Yes	I don't know	Donors while alive	Yes	Yes	No	No	No	No	No	No	No	Yes	No	No	Yes	Yes	Yes	I don't know	Yes	Yes	Agree	Strongly agree	Strongly agree	Strongly agree	Strongly disagree	Agree	Strongly disagree	Neutral	Strongly agree	Agree	Agree	Yes
2022-07-12 13:48:42	Yes	20	Male	Saudi	Nursing	3rd year	No	I don't know	I don't know	I don't know	I don't know	I don't know	I don't know	I don't know	Donors while alive and their relatives (after death)	No	No	No	No	No	No	No	No	No	Yes	No	No	No	No	Yes	I don't know	I don't know	I don't know	Agree	Neutral	Disagree	Neutral	Strongly disagree	Disagree	Neutral	Agree	Agree	Strongly agree	Agree	Yes
2022-07-12 14:56:42	Yes	21	Male	Saudi	Pharmacy	4th year	No	All eye parts	No	0 - 12 hours	No	Glaucoma	No	Less than 24 hours	Donors while alive and their relatives (after death)	No	No	No	No	No	No	No	No	No	No	No	Yes	Yes	Yes	No	No	No	Yes	Strongly agree	Strongly agree	Strongly agree	Strongly agree	Disagree	Disagree	Neutral	Neutral	Neutral	Neutral	Neutral	Yes
2022-07-12 16:05:25	Yes	21	Male	Saudi	Dentistry	3rd year	Yes	Cornea and sclera	No	13 - 24 hours	Yes	Glaucoma	No	Less than 24 hours	Donors while alive	No	No	No	Yes	No	No	No	No	No	Yes	Yes	Yes	Yes	Yes	Yes	No	No	No	Strongly agree	Strongly agree	Neutral	Neutral	Strongly agree	Strongly disagree	Strongly disagree	Strongly disagree	Strongly disagree	Strongly disagree	Strongly disagree	Yes
2022-07-12 16:06:40	Yes	23	Male	Saudi	Dentistry	5th year	Yes	All eye parts	No	25 - 48 hours	Yes	Glaucoma	Yes	7 days	Donors while alive	No	No	No	Yes	No	Yes	No	No	No	Yes	Yes	Yes	Yes	Yes	Yes	No	No	No	Strongly agree	Neutral	Neutral	Neutral	Strongly agree	Neutral	Neutral	Neutral	Neutral	Neutral	Neutral	Yes
2022-07-12 16:07:53	Yes	22	Male	Saudi	Dentistry	4th year	Yes	Cornea and sclera	No	25 - 48 hours	Yes	Glaucoma	Yes	12 days	Donors while alive	No	No	No	Yes	No	No	No	No	No	Yes	Yes	Yes	Yes	Yes	Yes	No	No	No	Strongly agree	Neutral	Neutral	Neutral	Strongly agree	Neutral	Neutral	Neutral	Neutral	Neutral	Neutral	Yes
2022-07-12 16:24:21	Yes	20	Female	Saudi	Nursing	3rd year	No	All eye parts	No	I don't know	Yes	Contagious diseases	No	Less than 6 hours	Donors while alive	Yes	Yes	No	No	No	No	No	No	No	No	Yes	Yes	No	Yes	No	I don't know	Yes	Yes	Strongly agree	Strongly agree	Strongly agree	Strongly agree	Strongly disagree	Disagree	Strongly disagree	Disagree	Neutral	Strongly agree	Strongly agree	Maybe
2022-07-12 16:27:28	Yes	20	Female	Saudi	Nursing	3rd year	No	Cornea and sclera	I don't know	0 - 12 hours	I don't know	Cataract	No	12 days	I don't know	No	No	No	No	Yes	No	No	No	No	Yes	Yes	Yes	No	Yes	No	Yes		Yes	Strongly agree	Strongly agree	Neutral	Neutral	Strongly disagree	Neutral	Disagree	Agree	Agree	Agree	Neutral	Yes
2022-07-12 16:27:38	Yes	21	Male	Saudi	Pharmacy	4th year	No	I don't know	I don't know	0 - 12 hours	Yes	Retinal diseases	Yes	Less than 24 hours	Donors while alive and their relatives (after death)	No	No	No	No	No	No	No	No	No	Yes	No	Yes	Yes	Yes	Yes	No	I don't know	No	Strongly agree	Neutral	Strongly agree	Strongly agree	Neutral	Strongly disagree	Strongly agree	Strongly agree	Strongly agree	Strongly agree	Strongly agree	Yes
2022-07-12 16:42:03	Yes	21	Male	Saudi	Pharmacy	4th year	Yes	I don't know	Yes	I don't know	No	Glaucoma	I don't know	I don't know	Donors while alive	No	No	No	Yes	Yes	Yes	Yes	Yes	Yes	Yes	Yes	Yes	Yes	Yes	Yes	Yes		Yes	Strongly agree	Neutral	Strongly agree	Agree	Disagree	Disagree	Neutral	Agree	Agree	Agree	Agree	Yes
2022-07-12 17:49:42	Yes	20	Male	Saudi	Pharmacy	3rd year	Yes	All eye parts	I don't know	0 - 12 hours	Yes	Retinal diseases	Yes	Less than 24 hours	I don't know	No	No	No	No	No	Yes	No	No	No	Yes	Yes	Yes	No	No	Yes	Yes		Yes	Strongly agree	Strongly agree	Strongly agree	Strongly agree	Neutral	Agree	Strongly agree	Strongly agree	Agree	Strongly agree	Agree	Yes
2022-07-12 17:54:52	Yes	20	Male	Saudi	Pharmacy	3rd year	No	I don't know	I don't know	I don't know	I don't know	I don't know	I don't know	I don't know	I don't know	No	No	No	No	Yes	No	No	No	No	Yes	Yes	Yes	Yes	Yes	Yes	I don't know	I don't know	I don't know	Strongly agree	Strongly agree	Strongly agree	Strongly agree	Strongly agree	Agree	Agree	Agree	Strongly agree	Strongly agree	Strongly agree	Yes
2022-07-12 18:02:23	Yes	20	Male	Saudi	Nursing	2nd year	No	All eye parts	No	25 - 48 hours	No	I don't know	Yes	12 days	Donors while alive and their relatives (after death)	No	No	No	No	No	No	No	Yes	No	Yes	Yes	Yes	Yes	Yes	Yes	Yes		Yes	Strongly agree	Agree	Disagree	Agree	Strongly disagree	Strongly disagree	Strongly disagree	Strongly disagree	Strongly disagree	Agree	Neutral	Maybe
2022-07-12 18:04:53	Yes	20	Female	Saudi	Nursing	3rd year	No	Optic nerve	I don't know	0 - 12 hours	No	Glaucoma	No	1 month	Donors while alive	No	Yes	No	No	No	No	No	No	No	No	Yes	Yes	Yes	No	No	Yes		I don't know	Strongly agree	Strongly agree	Neutral	Neutral	Disagree	Disagree	Neutral	Neutral	Agree	Strongly agree	Strongly agree	Yes
2022-07-12 18:12:44	Yes	21	Male	Saudi	Pharmacy	4th year	No	All eye parts	I don't know	13 - 24 hours	I don't know	Cataract	No	Less than 24 hours	Donors while alive and their relatives (after death)	No	No	No	No	Yes	No	No	No	No	No	Yes	No	Yes	Yes	No	No	Yes	I don't know	Strongly agree	Disagree	Neutral	Agree	Disagree	Disagree	Disagree	Agree	Agree	Agree	Agree	Yes
2022-07-12 18:14:17	Yes	23	Male	Saudi	Medicine	6th year	Yes	Cornea and sclera	No	I don't know	I don't know	Retinal diseases	I don't know	12 days	Donors while alive	Yes	Yes	No	No	Yes	Yes	No	No	No	Yes	Yes	Yes	Yes	Yes	No	Yes		Yes	Strongly agree	Agree	Strongly disagree	Disagree	Disagree	Strongly agree	Strongly disagree	Strongly agree	Strongly agree	Strongly agree	Strongly agree	Yes
2022-07-12 18:51:37	Yes	20	Male	Saudi	Pharmacy	3rd year	Yes	I don't know	Yes	0 - 12 hours	Yes	Glaucoma	Yes	7 days	Donors while alive	Yes	No	No	Yes	Yes	Yes	Yes	Yes	Yes	No	Yes	Yes	Yes	Yes	Yes	Yes		Yes	Strongly agree	Strongly agree	Disagree	Strongly agree	Disagree	Neutral	Neutral	Agree	Strongly agree	Agree	Neutral	Yes
2022-07-12 19:27:19	Yes	22	Male	Saudi	Pharmacy	4th year	No	Retina	No	25 - 48 hours	Yes	Retinal diseases	Yes	I don't know	Donors while alive	No	Yes	No	No	Yes	No	No	No	No	Yes	Yes	Yes	Yes	Yes	Yes	Yes		Yes	Strongly agree	Agree	Strongly agree	Neutral	Disagree	Agree	Disagree	Agree	Agree	Agree	Agree	No
2022-07-12 19:28:29	Yes	21	Male	Saudi	Pharmacy	4th year	Yes	Cornea and sclera	No	13 - 24 hours	I don't know	Glaucoma	I don't know	7 days	Donors while alive	No	No	No	No	No	No	No	No	No	No	No	No	No	Yes	No	I don't know	Yes	Yes	Strongly agree	Strongly agree	Disagree	Neutral	Neutral	Neutral	Strongly disagree	Neutral	Neutral	Neutral	Neutral	Maybe
2022-07-12 22:20:35	Yes	20	Male	Saudi	Dentistry	2nd year	No	Cornea and sclera	Yes	0 - 12 hours	No	Contagious diseases	I don't know	I don't know	Donors while alive	No	No	No	No	No	No	No	No	No	No	No	Yes	Yes	Yes	No	Yes		Yes	Strongly agree	Neutral	Neutral	Neutral	Neutral	Neutral	Strongly disagree	Agree	Strongly agree	Strongly agree	Strongly agree	Yes
2022-07-12 22:22:02	Yes	22	Male	Saudi	Dentistry	4th year	No	Optic nerve	No	25 - 48 hours	No	Cataract	No	Less than 6 hours	Donors while alive and their relatives (after death)	No	No	No	No	No	No	No	No	No	Yes	Yes	Yes	No	Yes	No	Yes		Yes	Agree	Agree	Agree	Agree	Strongly disagree	Disagree	Neutral	Agree	Strongly agree	Neutral	Strongly agree	Yes
2022-07-12 22:25:33	Yes	22	Male	Saudi	Dentistry	4th year	Yes	All eye parts	I don't know	0 - 12 hours	No	Retinal diseases	No	I don't know	I don't know	No	Yes	No	No	Yes	No	No	No	No	Yes	Yes	Yes	Yes	Yes	Yes	Yes		I don't know	Strongly agree	Neutral	Strongly disagree	Neutral	Disagree	Strongly agree	Disagree	Strongly disagree	Strongly agree	Agree	Agree	Maybe
2022-07-12 23:45:47	Yes	22	Male	Saudi	Pharmacy	4th year	No	All eye parts	Yes	13 - 24 hours	No	Cataract	No	Less than 24 hours	Donors while alive	No	No	No	Yes	Yes	No	No	No	No	No	Yes	Yes	Yes	Yes	No	Yes		No	Agree	Neutral	Disagree	Neutral	Disagree	Agree	Disagree	Agree	Strongly agree	Agree	Strongly agree	Maybe
2022-07-12 23:55:02	Yes	20	Female	Saudi	Nursing	3rd year	No	All eye parts	No	25 - 48 hours	I don't know	Retinal diseases	No	1 month	Donors while alive and their relatives (after death)	No	No	No	No	No	No	No	No	No	Yes	Yes	Yes	Yes	Yes	Yes	Yes		No	Strongly agree	Strongly agree	Strongly agree	Strongly agree	Strongly disagree	Strongly disagree	Strongly disagree	Strongly disagree	Strongly disagree	Strongly disagree	Strongly disagree	Maybe
2022-07-12 23:56:18	Yes	20	Male	Saudi	Nursing	3rd year	No	Retina	No	25 - 48 hours	No	Glaucoma	No	I don't know	Donors while alive and their relatives (after death)	No	Yes	No	No	No	Yes	No	No	No	Yes	Yes	Yes	Yes	Yes	No	Yes		Yes	Strongly agree	Strongly agree	Strongly disagree	Strongly agree	Strongly disagree	Strongly disagree	Strongly disagree	Strongly disagree	Strongly disagree	Strongly disagree	Strongly agree	Yes
2022-07-12 23:57:49	Yes	20	Male	Saudi	Nursing	3rd year	No	Retina	Yes	13 - 24 hours	Yes	Contagious diseases	No	Less than 6 hours	I don't know	Yes	Yes	No	No	No	No	No	No	No	No	No	No	No	Yes	No	Yes		I don't know	Strongly agree	Neutral	Disagree	Strongly agree	Neutral	Disagree	Disagree	Disagree	Agree	Agree	Agree	No
2022-07-13 00:36:25	Yes	20	Male	Saudi	Pharmacy	3rd year	No	I don't know	No	0 - 12 hours	Yes	Glaucoma	No	12 days	Donors while alive	No	No	No	No	No	Yes	No	No	No	Yes	Yes	Yes	Yes	No	No	I don't know	Yes	No	Strongly agree	Strongly agree	Agree	Neutral	Strongly disagree	Strongly disagree	Strongly disagree	Strongly disagree	Disagree	Neutral	Neutral	Maybe
2022-07-13 00:39:57	Yes	21	Female	Saudi	Pharmacy	4th year	No	Optic nerve	No	25 - 48 hours	No	I don't know	No	1 month	Donors while alive and their relatives (after death)	Yes	Yes	No	No	No	No	No	No	No	Yes	Yes	No	No	Yes	No	I don't know	I don't know	I don't know	Neutral	Neutral	Neutral	Neutral	Disagree	Disagree	Strongly agree	Strongly agree	Strongly agree	Strongly agree	Strongly agree	Yes
2022-07-13 01:05:34	Yes	20	Male	Saudi	Dentistry	2nd year	Yes	Cornea and sclera	No	25 - 48 hours	Yes	Contagious diseases	Yes	Less than 6 hours	Donors while alive	Yes	Yes	No	No	Yes	Yes	No	No	No	Yes	Yes	Yes	Yes	Yes	Yes	Yes		Yes	Strongly agree	Neutral	Neutral	Neutral	Disagree	Disagree	Disagree	Strongly agree	Neutral	Neutral	Neutral	Yes
2022-07-13 01:37:24	Yes	21	Female	Saudi	Nursing	3rd year	No	Retina	No	0 - 12 hours	No	Cataract	Yes	Less than 24 hours	Donors relatives	No	No	No	No	Yes	No	No	No	No	No	No	Yes	No	Yes	No	Yes		Yes	Strongly agree	Strongly agree	Strongly agree	Strongly agree	Strongly disagree	Disagree	Neutral	Disagree	Agree	Agree	Agree	Maybe
2022-07-13 01:38:46	Yes	20	Female	Saudi	Nursing	3rd year	No	Optic nerve	No	I don't know	Yes	Contagious diseases	Yes	12 days	Donors while alive and their relatives (after death)	No	Yes	No	No	No	No	No	No	No	No	Yes	Yes	Yes	No	No	I don't know	Yes	Yes	Strongly agree	Neutral	Strongly disagree	Neutral	Disagree	Disagree	Strongly disagree	Agree	Agree	Strongly agree	Strongly agree	Maybe
2022-07-13 03:00:49	Yes	23	Male	Saudi	Dentistry	4th year	No	Retina	No	13 - 24 hours	I don't know	Retinal diseases	I don't know	1 month	Donors while alive	No	No	No	No	No	No	No	No	No	Yes	Yes	Yes	Yes	Yes	No	Yes		No	Strongly agree	Strongly agree	Disagree	Disagree	Strongly disagree	Disagree	Disagree	Neutral	Agree	Disagree	Agree	Yes
2022-07-13 03:02:04	Yes	22	Male	Saudi	Dentistry	4th year	No	Cornea and sclera	No	0 - 12 hours	No	I don't know	Yes	Less than 6 hours	Donors relatives	No	Yes	No	No	Yes	No	No	No	No	Yes	Yes	Yes	No	No	No	Yes		I don't know	Agree	Neutral	Disagree	Neutral	Neutral	Strongly disagree	Strongly disagree	Strongly agree	Strongly agree	Agree	Strongly agree	Yes
2022-07-13 03:27:35	Yes	20	Female	Saudi	Nursing	2nd year	No	All eye parts	I don't know	25 - 48 hours	No	Contagious diseases	I don't know	1 month	Donors while alive	No	No	No	No	No	No	No	No	No	No	Yes	Yes	Yes	No	No	Yes		No	Strongly agree	Strongly agree	Neutral	Neutral	Neutral	Neutral	Neutral	Neutral	Neutral	Neutral	Neutral	Yes
2022-07-13 05:22:40	Yes	20	Male	Saudi	Dentistry	2nd year	No	Retina	I don't know	0 - 12 hours	No	Glaucoma	No	7 days	I don't know	No	No	No	Yes	No	No	No	No	No	Yes	Yes	Yes	Yes	No	No	Yes		Yes	Strongly agree	Strongly agree	Agree	Neutral	Disagree	Neutral	Disagree	Neutral	Agree	Agree	Neutral	Yes
2022-07-13 05:45:34	Yes	23	Male	Saudi	Medicine	6th year	Yes	All eye parts	No	I don't know	Yes	Glaucoma	I don't know	Less than 24 hours	Donors while alive and their relatives (after death)	Yes	Yes	No	Yes	Yes	Yes	No	No	No	Yes	Yes	Yes	Yes	Yes	Yes	I don't know	Yes	I don't know	Agree	Agree	Neutral	Neutral	Strongly disagree	Neutral	Strongly disagree	Neutral	Agree	Agree	Neutral	Yes
2022-07-13 06:00:15	Yes	21	Female	Saudi	Pharmacy	3rd year	Yes	Cornea and sclera	I don't know	0 - 12 hours	No	I don't know	No	I don't know	Donors while alive and their relatives (after death)	Yes	Yes	No	No	No	Yes	Yes	No	Yes	Yes	Yes	Yes	Yes	Yes	Yes	Yes		I don't know	Strongly agree	Strongly agree	Strongly agree	Agree	Neutral	Strongly disagree	Strongly disagree	Strongly disagree	Agree	Strongly agree	Strongly agree	Yes
2022-07-13 06:01:10	Yes	21	Male	Saudi	Pharmacy	3rd year	Yes	All eye parts	I don't know	13 - 24 hours	No	Contagious diseases	No	12 days	Donors while alive and their relatives (after death)	No	Yes	No	No	Yes	No	No	No	No	Yes	Yes	Yes	No	No	No	Yes		No	Agree	Strongly disagree	Strongly disagree	Strongly disagree	Strongly disagree	Strongly disagree	Strongly disagree	Strongly disagree	Neutral	Agree	Strongly agree	Yes
2022-07-13 12:15:26	Yes	21	Female	Saudi	Pharmacy	4th year	Yes	All eye parts	I don't know	I don't know	I don't know	I don't know	I don't know	I don't know	I don't know	No	No	No	Yes	No	Yes	No	No	No	Yes	No	Yes	No	No	Yes	I don't know	Yes	I don't know	Neutral	Neutral	Neutral	Neutral	Neutral	Neutral	Neutral	Neutral	Neutral	Neutral	Neutral	Maybe
2022-07-13 13:29:46	Yes	20	Male	Saudi	Dentistry	2nd year	No	Cornea and sclera	No	25 - 48 hours	I don't know	Cataract	I don't know	1 month	I don't know	No	No	No	No	No	No	No	No	No	Yes	Yes	Yes	Yes	Yes	Yes	I don't know	No	No	Strongly agree	Neutral	Neutral	Neutral	Neutral	Neutral	Neutral	Neutral	Neutral	Neutral	Neutral	Yes
2022-07-13 14:23:16	Yes	20	Female	Saudi	Nursing	2nd year	No	Optic nerve	Yes	25 - 48 hours	I don't know	Glaucoma	No	7 days	Donors relatives	Yes	Yes	No	No	Yes	Yes	No	No	No	No	No	Yes	Yes	Yes	No	Yes		Yes	Strongly agree	Strongly agree	Agree	Neutral	Disagree	Neutral	Agree	Agree	Strongly agree	Neutral	Strongly agree	Yes
2022-07-13 14:24:34	Yes	19	Female	Saudi	Nursing	2nd year	No	Cornea and sclera	No	13 - 24 hours	I don't know	Glaucoma	I don't know	I don't know	I don't know	No	No	No	No	No	No	No	No	No	Yes	Yes	Yes	No	No	No	Yes		Yes	Agree	Agree	Agree	Agree	Disagree	Disagree	Disagree	Disagree	Neutral	Neutral	Agree	No
2022-07-13 14:39:24	Yes	21	Female	Saudi	Pharmacy	4th year	No	Optic nerve	Yes	I don't know	Yes	Glaucoma	No	I don't know	Donors while alive and their relatives (after death)	No	Yes	No	No	No	No	No	No	No	No	No	No	Yes	No	No	Yes		Yes	Neutral	Neutral	Strongly disagree	Neutral	Disagree	Strongly agree	Strongly disagree	Strongly agree	Strongly agree	Agree	Agree	Yes
2022-07-13 14:41:00	Yes	20	Male	Saudi	Medicine	3rd year	No	All eye parts	No	13 - 24 hours	No	Contagious diseases	I don't know	Less than 6 hours	Donors while alive	No	No	No	No	No	No	No	No	No	Yes	Yes	Yes	Yes	Yes	Yes	No	Yes	Yes	Strongly agree	Strongly disagree	Strongly disagree	Strongly agree	Strongly disagree	Neutral	Neutral	Neutral	Neutral	Neutral	Neutral	Maybe
2022-07-13 14:43:17	Yes	21	Female	Saudi	Nursing	4th year	Yes	All eye parts	I don't know	25 - 48 hours	No	Retinal diseases	No	I don't know	Donors while alive and their relatives (after death)	Yes	Yes	No	Yes	Yes	Yes	No	No	No	Yes	Yes	Yes	Yes	No	Yes	Yes		Yes	Neutral	Neutral	Agree	Strongly agree	Disagree	Neutral	Neutral	Neutral	Neutral	Agree	Strongly agree	No
2022-07-13 14:45:18	Yes	23	Male	Saudi	Pharmacy	4th year	No	I don't know	Yes	0 - 12 hours	No	I don't know	Yes	I don't know	Donors while alive	No	No	No	No	No	No	No	No	No	Yes	No	Yes	Yes	Yes	No	Yes		I don't know	Strongly agree	Neutral	Neutral	Strongly agree	Disagree	Disagree	Agree	Agree	Agree	Strongly disagree	Strongly agree	Yes
2022-07-13 15:21:28	Yes	20	Male	Saudi	Dentistry	2nd year	No	Optic nerve	No	I don't know	Yes	Glaucoma	Yes	Less than 24 hours	Donors while alive and their relatives (after death)	No	No	No	Yes	Yes	No	No	No	No	Yes	Yes	Yes	Yes	Yes	Yes	Yes		No	Agree	Agree	Neutral	Agree	Neutral	Agree	Disagree	Agree	Neutral	Neutral	Agree	Yes
2022-07-13 15:22:52	Yes	20	Female	Saudi	Nursing	2nd year	No	Optic nerve	No	0 - 12 hours	Yes	Retinal diseases	Yes	7 days	I don't know	No	Yes	No	No	Yes	No	No	No	No	Yes	Yes	Yes	Yes	Yes	Yes	Yes		I don't know	Strongly agree	Disagree	Strongly disagree	Agree	Strongly disagree	Disagree	Disagree	Disagree	Disagree	Disagree	Disagree	Yes
2022-07-13 15:26:18	Yes	25	Male	Saudi	Medicine	6th year	No	Retina	No	13 - 24 hours	Yes	Contagious diseases	No	1 month	Donors while alive	Yes	Yes	No	No	Yes	No	No	No	No	No	Yes	Yes	Yes	Yes	No	Yes		Yes	Agree	Neutral	Neutral	Agree	Disagree	Disagree	Disagree	Strongly agree	Neutral	Strongly agree	Agree	Maybe
2022-07-13 15:28:23	Yes	21	Female	Saudi	Medicine	4th year	Yes	Cornea and sclera	I don't know	25 - 48 hours	No	Contagious diseases	I don't know	Less than 6 hours	Donors while alive	No	No	No	Yes	Yes	Yes	No	No	No	No	No	Yes	Yes	Yes	No	Yes		Yes	Strongly agree	Neutral	Neutral	Neutral	Neutral	Neutral	Neutral	Neutral	Neutral	Neutral	Neutral	Yes
2022-07-13 15:37:31	Yes	22	Male	Saudi	Medicine	4th year	Yes	Optic nerve	I don't know	25 - 48 hours	Yes	Retinal diseases	I don't know	I don't know	Donors while alive and their relatives (after death)	No	Yes	No	No	Yes	No	No	No	No	Yes	Yes	Yes	Yes	No	No	Yes		Yes	Strongly agree	Strongly agree	Neutral	Agree	Neutral	Neutral	Disagree	Disagree	Neutral	Neutral	Neutral	Yes
2022-07-13 15:47:50	Yes	21	Male	Saudi	Medicine	3rd year	No	Optic nerve	I don't know	25 - 48 hours	I don't know	Glaucoma	Yes	Less than 6 hours	Donors while alive and their relatives (after death)	No	No	No	No	No	No	No	No	No	No	No	Yes	No	No	No	Yes		Yes	Strongly agree	Neutral	Neutral	Neutral	Disagree	Neutral	Agree	Strongly agree	Strongly agree	Strongly agree	Strongly agree	Yes
2022-07-13 17:03:02	Yes	20	Female	Saudi	Nursing	2nd year	No	I don't know	I don't know	I don't know	I don't know	I don't know	I don't know	I don't know	I don't know	No	No	No	No	No	No	No	No	No	No	No	No	Yes	Yes	No	I don't know	I don't know	I don't know	Agree	Disagree	Neutral	Neutral	Disagree	Neutral	Neutral	Neutral	Neutral	Strongly agree	Neutral	Maybe
2022-07-13 17:17:33	Yes	20	Female	Saudi	Nursing	3rd year	No	Optic nerve	No	I don't know	I don't know	I don't know	Yes	I don't know	Donors while alive	No	Yes	No	No	Yes	No	No	No	No	No	No	Yes	No	Yes	No	Yes		I don't know	Strongly agree	Strongly agree	Strongly agree	Strongly agree	Strongly disagree	Strongly disagree	Disagree	Disagree	Strongly disagree	Agree	Disagree	Maybe
2022-07-13 17:37:46	Yes	20	Male	Non-Saudi	Nursing	2nd year	No	I don't know	No	25 - 48 hours	No	Contagious diseases	No	1 month	I don't know	No	No	No	No	No	No	No	No	No	No	Yes	Yes	Yes	No	Yes	Yes		I don't know	Disagree	Agree	Neutral	Strongly agree	Neutral	Neutral	Neutral	Neutral	Neutral	Neutral	Neutral	Yes
2022-07-13 17:41:04	Yes	20	Male	Saudi	Pharmacy	3rd year	No	Cornea and sclera	No	0 - 12 hours	Yes	Retinal diseases	Yes	Less than 6 hours	Donors while alive	No	No	No	No	No	No	No	No	No	Yes	No	Yes	No	Yes	No	Yes		No	Neutral	Agree	Agree	Neutral	Strongly disagree	Disagree	Disagree	Strongly disagree	Disagree	Disagree	Neutral	Yes
2022-07-13 17:44:23	Yes	23	Male	Saudi	Medicine	4th year	No	Retina	I don't know	25 - 48 hours	No	Cataract	No	1 month	Donors while alive	No	Yes	No	No	Yes	No	No	No	No	No	No	No	No	Yes	No	Yes		I don't know	Strongly agree	Neutral	Neutral	Strongly agree	Neutral	Agree	Disagree	Agree	Agree	Agree	Disagree	Yes
2022-07-13 17:46:55	Yes	21	Male	Saudi	Dentistry	4th year	No	I don't know	No	0 - 12 hours	I don't know	Retinal diseases	I don't know	I don't know	Donors while alive and their relatives (after death)	No	No	No	No	Yes	No	No	Yes	No	Yes	Yes	Yes	No	Yes	No	No	Yes	No	Disagree	Disagree	Agree	Agree	Strongly disagree	Neutral	Neutral	Neutral	Disagree	Disagree	Disagree	Yes
2022-07-13 18:04:34	Yes	20	Female	Saudi	Nursing	2nd year	No	Optic nerve	I don't know	25 - 48 hours	No	Contagious diseases	No	1 month	Donors while alive and their relatives (after death)	No	No	No	No	No	No	Yes	Yes	No	No	No	Yes	Yes	Yes	No	Yes		Yes	Strongly agree	Agree	Agree	Neutral	Neutral	Neutral	Neutral	Agree	Agree	Strongly agree	Strongly agree	Yes
2022-07-13 18:23:44	Yes	20	Female	Saudi	Nursing	2nd year	No	Retina	I don't know	I don't know	I don't know	I don't know	No	I don't know	Donors while alive and their relatives (after death)	No	Yes	No	No	No	No	No	No	No	Yes	No	Yes	No	No	No	Yes		I don't know	Strongly agree	Strongly disagree	Agree	Neutral	Strongly disagree	Neutral	Disagree	Neutral	Strongly agree	Strongly agree	Agree	Yes
2022-07-13 18:25:29	Yes	19	Female	Saudi	Nursing	2nd year	No	Optic nerve	Yes	I don't know	Yes	Glaucoma	Yes	1 month	Donors relatives	No	No	No	No	No	No	No	No	No	Yes	Yes	No	Yes	Yes	Yes	Yes		I don't know	Neutral	Neutral	Neutral	Neutral	Disagree	Neutral	Neutral	Neutral	Neutral	Neutral	Agree	Maybe
2022-07-13 18:26:56	Yes	25	Male	Saudi	Medicine	6th year	Yes	Cornea and sclera	No	13 - 24 hours	I don't know	I don't know	Yes	I don't know	Donors while alive and their relatives (after death)	No	Yes	No	Yes	No	Yes	No	No	No	Yes	Yes	Yes	Yes	Yes	Yes	Yes		Yes	Strongly agree	Strongly agree	Strongly agree	Strongly agree	Strongly disagree	Strongly disagree	Strongly disagree	Strongly disagree	Strongly disagree	Strongly disagree	Strongly disagree	Yes
2022-07-13 19:19:50	Yes	22	Female	Saudi	Nursing	4th year	No	Cornea and sclera	I don't know	0 - 12 hours	I don't know	Glaucoma	No	I don't know	Donors relatives	No	No	No	No	No	No	No	No	No	No	No	Yes	Yes	No	No	I don't know	Yes	No	Strongly agree	Agree	Disagree	Strongly disagree	Neutral	Strongly agree	Neutral	Strongly agree	Neutral	Strongly agree	Neutral	Maybe
2022-07-13 19:21:04	Yes	20	Male	Saudi	Dentistry	2nd year	Yes	All eye parts	No	25 - 48 hours	No	Retinal diseases	No	1 month	I don't know	No	Yes	No	No	Yes	Yes	No	No	No	No	Yes	Yes	Yes	Yes	Yes	Yes		I don't know	Agree	Neutral	Disagree	Neutral	Disagree	Strongly agree	Disagree	Strongly agree	Agree	Agree	Strongly agree	Yes
2022-07-13 19:22:34	Yes	19	Female	Saudi	Nursing	2nd year	No	Cornea and sclera	No	I don't know	No	Glaucoma	No	I don't know	Donors while alive	No	No	No	No	No	No	No	No	No	Yes	Yes	No	Yes	No	No	Yes		I don't know	Agree	Agree	Strongly agree	Strongly agree	Agree	Disagree	Disagree	Neutral	Strongly agree	Strongly agree	Strongly agree	Maybe
2022-07-13 19:27:58	Yes	19	Female	Saudi	Nursing	2nd year	No	Cornea and sclera	I don't know	13 - 24 hours	No	I don't know	I don't know	I don't know	I don't know	No	No	No	No	No	No	No	No	No	Yes	Yes	Yes	Yes	Yes	Yes	I don't know	I don't know	I don't know	Agree	Neutral	Neutral	Neutral	Neutral	Neutral	Strongly disagree	Neutral	Neutral	Neutral	Neutral	Yes
2022-07-13 19:36:43	Yes	20	Female	Saudi	Nursing	2nd year	Yes	Optic nerve	I don't know	13 - 24 hours	Yes	I don't know	I don't know	I don't know	I don't know	No	No	No	No	No	No	No	No	No	Yes	Yes	No	Yes	Yes	No	I don't know	Yes	I don't know	Neutral	Neutral	Neutral	Neutral	Neutral	Agree	Agree	Neutral	Agree	Agree	Agree	Yes
2022-07-13 19:46:43	Yes	22	Male	Saudi	Dentistry	4th year	No	All eye parts	Yes	0 - 12 hours	I don't know	I don't know	I don't know	I don't know	I don't know	No	No	No	No	No	No	No	No	No	No	No	No	No	Yes	No	Yes		I don't know	Strongly agree	Strongly agree	Agree	Neutral	Agree	Strongly agree	Neutral	Strongly agree	Strongly agree	Strongly agree	Strongly agree	Yes
2022-07-13 19:51:57	Yes	20	Female	Saudi	Nursing	2nd year	No	I don't know	I don't know	13 - 24 hours	No	Glaucoma	No	7 days	Donors while alive and their relatives (after death)	No	No	No	Yes	Yes	No	No	No	No	No	No	Yes	Yes	Yes	Yes	Yes		No	Disagree	Neutral	Neutral	Neutral	Neutral	Neutral	Agree	Agree	Neutral	Neutral	Strongly agree	Yes
2022-07-13 19:52:24	Yes	21	Male	Saudi	Pharmacy	5th year	No	All eye parts	I don't know	I don't know	I don't know	Retinal diseases	Yes	I don't know	I don't know	No	No	No	Yes	No	No	No	No	No	Yes	Yes	Yes	Yes	Yes	Yes	I don't know	I don't know	I don't know	Neutral	Neutral	Neutral	Agree	Neutral	Agree	Neutral	Neutral	Neutral	Neutral	Agree	Yes
2022-07-13 20:16:20	Yes	22	Male	Saudi	Pharmacy	4th year	No	Retina	I don't know	25 - 48 hours	No	Contagious diseases	No	I don't know	Donors while alive and their relatives (after death)	No	No	No	No	Yes	No	No	No	No	Yes	Yes	Yes	Yes	Yes	Yes	I don't know	I don't know	No	Neutral	Neutral	Neutral	Neutral	Neutral	Agree	Agree	Disagree	Agree	Agree	Agree	Yes
2022-07-13 20:19:35	Yes	20	Female	Saudi	Nursing	2nd year	No	I don't know	I don't know	13 - 24 hours	I don't know	I don't know	Yes	Less than 24 hours	Donors while alive	No	No	No	No	No	No	No	No	No	No	No	No	No	Yes	Yes	I don't know	Yes	No	Agree	Agree	Agree	Agree	Neutral	Strongly agree	Neutral	Strongly agree	Neutral	Neutral	Neutral	Yes
2022-07-13 20:37:27	Yes	21	Male	Saudi	Pharmacy	2nd year	No	All eye parts	I don't know	I don't know	I don't know	Cataract	I don't know	I don't know	Donors while alive and their relatives (after death)	No	No	No	No	No	No	No	No	No	Yes	No	Yes	Yes	Yes	Yes	No	No	No	Neutral	Agree	Agree	Agree	Neutral	Neutral	Neutral	Neutral	Agree	Strongly disagree	Strongly disagree	Yes
2022-07-13 20:42:57	Yes	20	Female	Saudi	Nursing	2nd year	No	All eye parts	I don't know	0 - 12 hours	I don't know	Glaucoma	Yes	Less than 6 hours	Donors while alive	Yes	Yes	No	No	Yes	No	No	No	No	Yes	Yes	Yes	Yes	Yes	Yes	Yes		No	Agree	Agree	Disagree	Agree	Disagree	Neutral	Neutral	Neutral	Agree	Neutral	Strongly agree	Yes
2022-07-13 20:43:02	Yes	20	Female	Saudi	Nursing	2nd year	No	Retina	I don't know	0 - 12 hours	Yes	Cataract	No	I don't know	Donors while alive	No	No	No	No	No	No	No	No	No	No	Yes	Yes	Yes	Yes	No	Yes		No	Neutral	Neutral	Neutral	Neutral	Neutral	Strongly disagree	Strongly disagree	Strongly disagree	Strongly agree	Strongly agree	Strongly agree	Maybe
2022-07-13 20:44:05	Yes	22	Male	Saudi	Pharmacy	4th year	No	Retina	No	I don't know	Yes	I don't know	Yes	Less than 6 hours	I don't know	No	Yes	No	No	No	No	No	No	No	No	No	Yes	Yes	Yes	No	Yes		Yes	Strongly agree	Agree	Neutral	Neutral	Strongly disagree	Strongly agree	Disagree	Neutral	Disagree	Disagree	Strongly agree	Yes
2022-07-13 21:19:17	Yes	19	Male	Saudi	Medicine	2nd year	Yes	All eye parts	Yes	0 - 12 hours	No	Retinal diseases	Yes	Less than 24 hours	Donors while alive	Yes	Yes	No	Yes	No	Yes	Yes	Yes	No	Yes	Yes	Yes	Yes	Yes	Yes	Yes		Yes	Strongly agree	Strongly agree	Strongly agree	Strongly agree	Strongly agree	Strongly agree	Strongly agree	Strongly agree	Strongly agree	Strongly agree	Strongly agree	Yes
2022-07-13 21:42:45	Yes	22	Female	Saudi	Nursing	4th year	No	I don't know	I don't know	25 - 48 hours	I don't know	I don't know	Yes	I don't know	I don't know	No	No	No	No	Yes	No	No	No	No	No	No	Yes	No	Yes	No	No	Yes	I don't know	Strongly agree	Neutral	Neutral	Neutral	Agree	Neutral	Neutral	Neutral	Neutral	Strongly agree	Strongly agree	Yes
2022-07-13 21:44:59	Yes	23	Male	Saudi	Medicine	6th year	No	I don't know	Yes	I don't know	No	Contagious diseases	I don't know	Less than 6 hours	Donors while alive	Yes	Yes	No	Yes	Yes	No	No	No	No	No	No	Yes	Yes	Yes	Yes	Yes		No	Strongly agree	Neutral	Disagree	Strongly disagree	Neutral	Strongly disagree	Strongly disagree	Strongly agree	Strongly agree	Strongly agree	Disagree	Yes
2022-07-13 21:55:40	Yes	20	Male	Saudi	Medicine	2nd year	No	I don't know	I don't know	I don't know	Yes	I don't know	I don't know	I don't know	I don't know	No	No	No	No	No	No	No	No	No	Yes	Yes	Yes	Yes	Yes	Yes	I don't know	I don't know	I don't know	Neutral	Neutral	Neutral	Neutral	Neutral	Neutral	Neutral	Neutral	Neutral	Neutral	Neutral	Maybe
2022-07-13 21:56:45	Yes	22	Male	Saudi	Medicine	4th year	Yes	I don't know	I don't know	0 - 12 hours	Yes	Glaucoma	I don't know	12 days	I don't know	Yes	Yes	Yes	Yes	No	No	No	No	No	No	Yes	Yes	No	Yes	No	No	No	I don't know	Agree	Neutral	Neutral	Neutral	Neutral	Strongly agree	Strongly agree	Strongly agree	Disagree	Disagree	Disagree	Yes
2022-07-13 21:56:49	Yes	20	Female	Saudi	Dentistry	2nd year	No	All eye parts	No	I don't know	Yes	Contagious diseases	No	7 days	Donors while alive	Yes	Yes	No	No	No	No	No	No	No	Yes	No	Yes	Yes	No	Yes	I don't know	I don't know	I don't know	Agree	Neutral	Agree	Neutral	Neutral	Agree	Disagree	Agree	Strongly disagree	Agree	Agree	Yes
2022-07-13 21:59:20	Yes	21	Male	Saudi	Dentistry	3rd year	Yes	All eye parts	I don't know	0 - 12 hours	Yes	I don't know	Yes	I don't know	Donors while alive and their relatives (after death)	Yes	Yes	No	No	No	No	No	No	No	No	No	Yes	Yes	Yes	Yes	Yes		Yes	Strongly agree	Strongly agree	Strongly agree	Strongly agree	Strongly disagree	Disagree	Neutral	Strongly agree	Agree	Strongly agree	Agree	Yes
2022-07-13 22:01:31	Yes	22	Male	Saudi	Dentistry	4th year	No	I don't know	I don't know	I don't know	No	Retinal diseases	Yes	Less than 6 hours	Donors while alive	No	No	No	No	No	No	No	No	No	Yes	Yes	Yes	Yes	Yes	Yes	No	I don't know	No	Neutral	Disagree	Disagree	Disagree	Neutral	Strongly disagree	Strongly disagree	Agree	Strongly disagree	Agree	Neutral	Yes
2022-07-13 22:01:33	Yes	21	Male	Saudi	Medicine	6th year	No	I don't know	I don't know	13 - 24 hours	No	Glaucoma	I don't know	I don't know	I don't know	No	No	No	No	No	No	No	No	No	Yes	Yes	Yes	Yes	Yes	Yes	Yes		I don't know	Neutral	Disagree	Agree	Agree	Disagree	Disagree	Disagree	Disagree	Disagree	Agree	Agree	Maybe
2022-07-13 22:05:23	Yes	20	Male	Saudi	Dentistry	2nd year	No	All eye parts	I don't know	0 - 12 hours	No	I don't know	I don't know	I don't know	I don't know	No	No	No	No	No	No	No	No	No	No	No	No	No	Yes	No	No	No	No	Neutral	Disagree	Strongly disagree	Disagree	Neutral	Strongly disagree	Neutral	Strongly agree	Agree	Strongly agree	Strongly agree	No
2022-07-13 22:09:09	Yes	25	Male	Saudi	Medicine	6th year	No	All eye parts	No	I don't know	Yes	Glaucoma	I don't know	12 days	I don't know	No	No	No	No	No	Yes	No	No	No	No	Yes	Yes	Yes	Yes	No	Yes		Yes	Agree	Disagree	Agree	Agree	Agree	Neutral	Neutral	Agree	Agree	Agree	Agree	Yes
2022-07-13 22:49:16	Yes	20	Male	Saudi	Dentistry	3rd year	No	Retina	I don't know	25 - 48 hours	No	Glaucoma	No	I don't know	I don't know	No	No	No	No	No	No	No	No	No	Yes	Yes	Yes	Yes	Yes	Yes	Yes		Yes	Agree	Agree	Neutral	Neutral	Agree	Agree	Strongly agree	Agree	Agree	Agree	Agree	Yes
2022-07-13 23:44:59	Yes	21	Male	Saudi	Dentistry	3rd year	Yes	Cornea and sclera	No	13 - 24 hours	Yes	Glaucoma	No	7 days	Donors while alive	No	No	No	Yes	No	Yes	No	No	No	Yes	Yes	Yes	Yes	Yes	Yes	No	No	No	Strongly agree	Strongly agree	Neutral	Neutral	Strongly agree	Neutral	Neutral	Neutral	Neutral	Neutral	Neutral	Yes
2022-07-13 23:46:45	Yes	23	Male	Saudi	Dentistry	5th year	Yes	Cornea and sclera	No	25 - 48 hours	No	Glaucoma	Yes	1 month	Donors while alive	No	No	No	Yes	No	Yes	No	No	No	Yes	Yes	Yes	Yes	Yes	Yes	No	No	No	Strongly agree	Strongly agree	Neutral	Neutral	Strongly agree	Neutral	Neutral	Neutral	Neutral	Neutral	Neutral	Yes
2022-07-13 23:47:21	Yes	20	Female	Saudi	Nursing	2nd year	No	All eye parts	I don't know	25 - 48 hours	No	Cataract	Yes	7 days	Donors relatives	No	No	No	Yes	No	No	No	No	No	Yes	Yes	No	No	No	No	I don't know	I don't know	No	Neutral	Neutral	Strongly disagree	Neutral	Disagree	Disagree	Disagree	Disagree	Neutral	Agree	Strongly disagree	Yes
2022-07-13 23:49:32	Yes	22	Male	Saudi	Pharmacy	4th year	No	All eye parts	I don't know	0 - 12 hours	I don't know	Contagious diseases	No	12 days	Donors while alive and their relatives (after death)	No	No	No	Yes	No	Yes	No	No	No	Yes	No	Yes	No	No	No	Yes		I don't know	Neutral	Disagree	Strongly agree	Disagree	Neutral	Neutral	Disagree	Neutral	Agree	Agree	Neutral	Yes
2022-07-13 23:59:11	Yes	24	Male	Saudi	Medicine	6th year	Yes	Cornea and sclera	I don't know	25 - 48 hours	No	Glaucoma	No	Less than 6 hours	Donors while alive and their relatives (after death)	Yes	Yes	No	Yes	No	Yes	No	No	No	Yes	No	No	No	Yes	No	Yes		No	Strongly agree	Strongly agree	Strongly agree	Strongly agree	Strongly disagree	Agree	Strongly disagree	Strongly disagree	Strongly disagree	Agree	Agree	Yes
2022-07-14 00:00:25	Yes	21	Male	Saudi	Medicine	2nd year	No	I don't know	I don't know	I don't know	I don't know	I don't know	I don't know	I don't know	I don't know	No	No	No	No	No	No	No	No	No	Yes	No	Yes	No	Yes	Yes	No	I don't know	I don't know	Neutral	Neutral	Neutral	Neutral	Neutral	Neutral	Neutral	Neutral	Neutral	Neutral	Neutral	Maybe
2022-07-14 00:33:15	Yes	22	Male	Saudi	Pharmacy	4th year	No	All eye parts	I don't know	I don't know	I don't know	I don't know	I don't know	I don't know	I don't know	No	No	No	No	Yes	No	No	No	No	Yes	Yes	Yes	Yes	Yes	Yes	I don't know	I don't know	Yes	Strongly agree	Agree	Disagree	Disagree	Disagree	Strongly agree	Disagree	Strongly agree	Strongly disagree	Strongly agree	Strongly agree	Yes
2022-07-14 01:04:34	Yes	20	Male	Saudi	Nursing	2nd year	No	Optic nerve	No	0 - 12 hours	I don't know	Glaucoma	No	7 days	Donors while alive	No	No	No	No	No	No	No	No	No	No	Yes	No	No	Yes	No	Yes		I don't know	Strongly agree	Strongly agree	Neutral	Neutral	Disagree	Disagree	Neutral	Neutral	Strongly agree	Agree	Strongly agree	Yes
2022-07-14 01:54:09	Yes	22	Male	Saudi	Dentistry	4th year	No	Cornea and sclera	I don't know	I don't know	I don't know	Retinal diseases	No	I don't know	Donors while alive	No	No	No	No	No	No	No	No	No	No	Yes	No	No	Yes	No	Yes		I don't know	Strongly agree	Strongly agree	Agree	Neutral	Neutral	Agree	Strongly agree	Strongly agree	Agree	Agree	Strongly agree	Yes
2022-07-14 03:49:47	Yes	22	Male	Saudi	Dentistry	4th year	No	I don't know	I don't know	13 - 24 hours	No	Contagious diseases	No	12 days	Donors while alive and their relatives (after death)	No	No	No	No	No	No	No	No	No	No	Yes	No	Yes	Yes	Yes	I don't know	Yes	I don't know	Strongly agree	Strongly agree	Strongly agree	Strongly agree	Disagree	Neutral	Agree	Strongly agree	Strongly agree	Strongly agree	Agree	Yes
2022-07-14 05:17:40	Yes	20	Male	Saudi	Medicine	3rd year	No	I don't know	I don't know	0 - 12 hours	I don't know	Glaucoma	Yes	Less than 6 hours	I don't know	No	No	No	Yes	No	No	No	Yes	No	Yes	No	No	No	No	No	No	No	No	Neutral	Strongly disagree	Disagree	Disagree	Neutral	Neutral	Agree	Agree	Neutral	Neutral	Disagree	Maybe
2022-07-14 05:30:05	Yes	21	Male	Saudi	Medicine	2nd year	Yes	I don't know	I don't know	0 - 12 hours	No	Retinal diseases	I don't know	I don't know	Donors while alive and their relatives (after death)	No	Yes	No	No	No	Yes	No	No	No	No	Yes	Yes	No	Yes	No	I don't know	Yes	No	Strongly agree	Agree	Strongly agree	Disagree	Neutral	Strongly disagree	Agree	Agree	Strongly agree	Neutral	Strongly disagree	Maybe
2022-07-14 11:04:04	Yes	24	Male	Saudi	Medicine	6th year	No	Cornea and sclera	No	I don't know	Yes	Cataract	I don't know	I don't know	Donors while alive and their relatives (after death)	No	No	No	No	No	No	No	No	No	No	Yes	No	Yes	Yes	Yes	I don't know	I don't know	Yes	Agree	Agree	Disagree	Disagree	Disagree	Agree	Strongly disagree	Agree	Agree	Strongly agree	Agree	Yes
2022-07-14 11:09:45	Yes	19	Female	Saudi	Nursing	2nd year	No	I don't know	I don't know	I don't know	Yes	Retinal diseases	I don't know	I don't know	Donors while alive	No	Yes	No	No	No	No	No	No	No	Yes	Yes	Yes	Yes	Yes	Yes	I don't know	I don't know	I don't know	Neutral	Neutral	Strongly disagree	Disagree	Disagree	Neutral	Agree	Neutral	Agree	Agree	Strongly agree	Maybe
2022-07-14 14:03:13	Yes	22	Male	Saudi	Dentistry	4th year	No	I don't know	Yes	25 - 48 hours	I don't know	I don't know	I don't know	12 days	I don't know	No	Yes	No	No	Yes	No	No	No	No	Yes	Yes	Yes	Yes	Yes	Yes	I don't know	Yes	I don't know	Agree	Disagree	Disagree	Strongly agree	Disagree	Neutral	Disagree	Agree	Agree	Agree	Agree	Maybe
2022-07-14 14:12:26	Yes	20	Female	Saudi	Nursing	2nd year	No	All eye parts	I don't know	0 - 12 hours	No	I don't know	Yes	1 month	Donors while alive	No	Yes	No	No	No	No	No	No	No	No	Yes	Yes	Yes	No	No	No	No	No	Strongly agree	Disagree	Disagree	Agree	Neutral	Strongly agree	Strongly agree	Strongly agree	Strongly agree	Agree	Strongly disagree	No
2022-07-14 14:30:35	Yes	24	Male	Saudi	Medicine	5th year	No	All eye parts	No	I don't know	No	Cataract	I don't know	I don't know	I don't know	No	No	No	No	No	No	No	No	No	Yes	No	Yes	Yes	No	No	No	Yes	No	Strongly agree	Neutral	Neutral	Strongly agree	Disagree	Strongly agree	Agree	Strongly agree	Disagree	Neutral	Agree	No
2022-07-14 18:23:32	Yes	22	Male	Saudi	Medicine	4th year	No	Optic nerve	I don't know	13 - 24 hours	I don't know	Glaucoma	I don't know	Less than 24 hours	I don't know	No	No	No	No	No	No	No	No	No	No	No	No	No	Yes	Yes	I don't know	Yes	Yes	Strongly agree	Neutral	Strongly disagree	Agree	Neutral	Agree	Disagree	Agree	Agree	Agree	Agree	Maybe
2022-07-14 18:35:13	Yes	23	Male	Saudi	Medicine	5th year	Yes	Cornea and sclera	I don't know	25 - 48 hours	No	Retinal diseases	No	I don't know	I don't know	No	Yes	No	No	No	No	No	No	No	No	Yes	Yes	No	Yes	No	Yes		No	Strongly agree	Strongly agree	Strongly agree	Strongly agree	Strongly disagree	Neutral	Strongly disagree	Agree	Strongly agree	Agree	Disagree	Yes
2022-07-14 21:22:44	Yes	22	Male	Saudi	Medicine	6th year	Yes	I don't know	No	0 - 12 hours	I don't know	Contagious diseases	I don't know	I don't know	Donors while alive and their relatives (after death)	No	Yes	No	Yes	No	Yes	No	No	No	Yes	No	No	No	Yes	Yes	I don't know	Yes	I don't know	Strongly agree	Agree	Strongly agree	Neutral	Strongly disagree	Strongly disagree	Agree	Strongly agree	Disagree	Agree	Strongly agree	Yes
2022-07-15 15:10:10	Yes	21	Male	Saudi	Medicine	2nd year	No	I don't know	I don't know	I don't know	I don't know	Contagious diseases	I don't know	I don't know	Donors while alive and their relatives (after death)	No	No	No	Yes	Yes	Yes	Yes	No	Yes	Yes	No	No	No	Yes	Yes	Yes		I don't know	Agree	Neutral	Agree	Neutral	Neutral	Agree	Agree	Agree	Agree	Agree	Strongly agree	Maybe
2022-07-16 17:26:29	Yes	20	Female	Saudi	Medicine	2nd year	No	I don't know	I don't know	I don't know	I don't know	I don't know	I don't know	I don't know	I don't know	No	No	No	No	No	No	No	No	No	Yes	Yes	Yes	No	Yes	Yes	I don't know	I don't know	I don't know	Agree	Agree	Neutral	Neutral	Neutral	Disagree	Disagree	Agree	Agree	Agree	Agree	Maybe
2022-07-16 20:40:01	Yes	20	Male	Saudi	Medical Rehabilitation (PT, OT, & RT)	3rd year	Yes	I don't know	Yes	0 - 12 hours	No	I don't know	I don't know	1 month	Donors while alive and their relatives (after death)	No	Yes	No	No	No	Yes	No	No	No	Yes	No	No	No	Yes	Yes	No	I don't know	Yes	Strongly agree	Neutral	Strongly agree	Neutral	Strongly disagree	Neutral	Strongly agree	Strongly agree	Strongly agree	Strongly agree	Strongly disagree	Yes
2022-07-16 23:24:57	Yes	21	Female	Saudi	Medical Rehabilitation (PT, OT, & RT)	3rd year	Yes	Cornea and sclera	No	13 - 24 hours	Yes	Glaucoma	Yes	I don't know	I don't know	No	No	No	Yes	No	Yes	No	No	No	Yes	No	Yes	Yes	Yes	Yes	No	No	Yes	Strongly agree	Strongly agree	Disagree	Strongly agree	Strongly disagree	Neutral	Disagree	Agree	Agree	Agree	Agree	Yes
2022-07-17 00:48:55	Yes	23	Female	Saudi	Applied Medical Sciences	4th year	No	I don't know	I don't know	I don't know	Yes	Glaucoma	I don't know	I don't know	I don't know	No	No	No	No	No	No	No	No	No	Yes	No	Yes	No	Yes	Yes	I don't know	No	No	Strongly disagree	Agree	Neutral	Strongly agree	Agree	Strongly disagree	Neutral	Disagree	Strongly agree	Strongly agree	Strongly agree	Maybe
2022-07-17 01:41:00	Yes	22	Female	Saudi	Applied Medical Sciences	4th year	Yes	All eye parts	I don't know	0 - 12 hours	I don't know	I don't know	Yes	I don't know	Donors while alive	Yes	No	No	Yes	Yes	Yes	No	No	Yes	Yes	Yes	Yes	Yes	Yes	Yes	I don't know	Yes	Yes	Agree	Strongly agree	Neutral	Neutral	Disagree	Disagree	Neutral	Agree	Agree	Strongly agree	Neutral	Maybe
2022-07-17 02:06:07	Yes	21	Male	Saudi	Applied Medical Sciences	4th year	No	Cornea and sclera	I don't know	13 - 24 hours	Yes	Contagious diseases	Yes	Less than 24 hours	I don't know	No	No	No	Yes	Yes	Yes	Yes	Yes	Yes	Yes	No	Yes	Yes	No	Yes	No	Yes	Yes	Agree	Neutral	Agree	Agree	Strongly agree	Agree	Neutral	Neutral	Neutral	Agree	Agree	No
2022-07-17 02:16:29	Yes	22	Female	Saudi	Medical Rehabilitation (PT, OT, & RT)	4th year	No	I don't know	Yes	0 - 12 hours	Yes	I don't know	No	Less than 24 hours	Donors while alive and their relatives (after death)	No	No	No	Yes	No	No	Yes	No	No	Yes	Yes	Yes	Yes	Yes	Yes	Yes		Yes	Strongly agree	Neutral	Strongly agree	Agree	Strongly disagree	Disagree	Strongly disagree	Agree	Agree	Strongly agree	Agree	Yes
2022-07-17 06:36:48	Yes	22	Male	Saudi	Applied Medical Sciences	5th year	Yes	Cornea and sclera	I don't know	I don't know	I don't know	I don't know	I don't know	I don't know	Donors while alive	No	No	No	No	No	Yes	No	No	No	Yes	No	Yes	Yes	Yes	Yes	I don't know	I don't know	I don't know	Strongly agree	Strongly agree	Agree	Agree	Neutral	Disagree	Neutral	Neutral	Agree	Strongly agree	Strongly agree	Yes
2022-07-17 07:22:43	Yes	22	Female	Saudi	Applied Medical Sciences	5th year	Yes	All eye parts	Yes	0 - 12 hours	No	Cataract	Yes	1 month	Donors while alive and their relatives (after death)	No	No	No	Yes	No	Yes	Yes	Yes	Yes	Yes	No	Yes	No	No	No	Yes		No	Strongly agree	Strongly agree	Strongly agree	Strongly agree	Strongly agree	Strongly agree	Strongly agree	Strongly agree	Strongly agree	Strongly agree	Strongly agree	Yes
2022-07-17 07:50:45	Yes	23	Male	Saudi	Applied Medical Sciences	5th year	No	Cornea and sclera	No	0 - 12 hours	Yes	Retinal diseases	Yes	I don't know	Donors while alive and their relatives (after death)	No	No	No	Yes	No	No	No	Yes	No	Yes	No	No	No	Yes	Yes	No	I don't know	I don't know	Neutral	Neutral	Agree	Neutral	Disagree	Neutral	Agree	Agree	Agree	Strongly agree	Agree	Maybe
2022-07-17 11:12:03	Yes	20	Male	Saudi	Applied Medical Sciences	2nd year	No	I don't know	I don't know	I don't know	I don't know	I don't know	I don't know	I don't know	I don't know	No	No	No	No	No	No	No	No	No	Yes	No	No	No	Yes	Yes	No	No	No	Agree	Agree	Neutral	Agree	Agree	Neutral	Agree	Neutral	Strongly agree	Agree	Agree	Yes
2022-07-17 13:15:10	Yes	22	Male	Saudi	Applied Medical Sciences	5th year	No	I don't know	Yes	0 - 12 hours	Yes	Cataract	I don't know	I don't know	Donors while alive and their relatives (after death)	No	No	No	No	No	No	No	No	No	Yes	No	No	No	Yes	Yes	Yes		I don't know	Strongly agree	Strongly agree	Disagree	Strongly disagree	Strongly disagree	Strongly disagree	Neutral	Strongly disagree	Strongly agree	Strongly agree	Strongly agree	Maybe
2022-07-17 16:13:30	Yes	21	Male	Saudi	Applied Medical Sciences	3rd year	Yes	I don't know	I don't know	13 - 24 hours	No	I don't know	I don't know	Less than 24 hours	I don't know	No	No	No	Yes	No	Yes	Yes	Yes	No	Yes	No	Yes	Yes	Yes	Yes	I don't know	I don't know	I don't know	Neutral	Neutral	Neutral	Neutral	Neutral	Agree	Neutral	Strongly agree	Neutral	Neutral	Neutral	Maybe
2022-07-17 21:06:26	Yes	21	Male	Saudi	Applied Medical Sciences	4th year	Yes	All eye parts	I don't know	0 - 12 hours	I don't know	Glaucoma	Yes	I don't know	Donors while alive	No	No	Yes	No	No	Yes	Yes	No	No	Yes	Yes	Yes	Yes	Yes	Yes	Yes		I don't know	Neutral	Neutral	Neutral	Neutral	Agree	Strongly disagree	Neutral	Neutral	Agree	Neutral	Neutral	Maybe
2022-07-17 23:16:42	Yes	21	Female	Saudi	Medical Rehabilitation (PT, OT, & RT)	4th year	Yes	Cornea and sclera	I don't know	I don't know	I don't know	Glaucoma	No	I don't know	I don't know	No	No	No	Yes	No	Yes	No	No	Yes	Yes	Yes	No	No	Yes	Yes	Yes		Yes	Agree	Agree	Strongly agree	Strongly agree	Strongly disagree	Neutral	Disagree	Agree	Agree	Strongly agree	Strongly agree	Yes
2022-07-18 20:06:33	Yes	20	Male	Saudi	Medical Rehabilitation (PT, OT, & RT)	4th year	Yes	All eye parts	Yes	0 - 12 hours	Yes	Contagious diseases	Yes	Less than 24 hours	Donors while alive and their relatives (after death)	No	No	No	No	No	Yes	Yes	Yes	Yes	Yes	No	Yes	Yes	Yes	Yes	Yes		Yes	Strongly agree	Disagree	Agree	Strongly agree	Disagree	Strongly disagree	Agree	Neutral	Agree	Neutral	Strongly agree	Yes
2022-07-27 06:41:07	Yes	22	Female	Saudi	Medical Rehabilitation (PT, OT, & RT)	4th year	No	I don't know	No	25 - 48 hours	Yes	I don't know	I don't know	I don't know	I don't know	Yes	No	No	Yes	Yes	Yes	Yes	Yes	Yes	Yes	Yes	Yes	Yes	Yes	Yes	Yes		I don't know	Strongly agree	Strongly agree	Strongly agree	Strongly agree	Agree	Agree	Agree	Agree	Agree	Agree	Agree	Maybe
2022-07-29 08:46:00	Yes	21	Female	Saudi	Medicine	4th year	Yes	Cornea and sclera	Yes	I don't know	No	I don't know	No	Less than 24 hours	Donors while alive and their relatives (after death)	No	Yes	Yes	Yes	No	Yes	No	No	Yes	Yes	No	No	No	Yes	Yes	I don't know	Yes	No	Neutral	Neutral	Strongly disagree	Neutral	Agree	Disagree	Strongly disagree	Neutral	Strongly agree	Neutral	Disagree	Yes
2022-08-09 16:43:19	Yes	20	Female	Saudi	Medicine	3rd year	Yes	Cornea and sclera	No	25 - 48 hours	I don't know	Contagious diseases	I don't know	I don't know	Donors while alive and their relatives (after death)	No	No	No	No	No	Yes	Yes	No	No	Yes	Yes	Yes	Yes	Yes	Yes	I don't know	I don't know	I don't know	Agree	Agree	Agree	Disagree	Strongly disagree	Disagree	Neutral	Neutral	Neutral	Agree	Neutral	Yes
